# Supplementary material for: CETN3 deficiency induces microcephaly by disrupting neural stem/progenitor cell fate through impaired centrosome assembly and RNA splicing
Source: EMBO Mol Med. 2025 Sep 8;17(10):2735–61. doi: 10.1038/s44321-025-00302-7 (PMC12514221; doi:10.1038/s44321-025-00302-7)
Supplement: Supplementary file 4 — Source data Fig. 1 [file 44321_2025_302_MOESM4_ESM.zip]

Archive with 41 entries (36 files):
- Figure 1/
- Figure 1/.DS_Store
- Figure 1/1E/
- Figure 1/1E/.DS_Store
- Figure 1/1E/western blot.png
- Figure 1/1I/
- Figure 1/1I/.DS_Store
- Figure 1/1I/IF-human-CETN3.tif
- Figure 1/1I/IF-human-DAPI.tif
- Figure 1/1I/IF-human-MAP2.tif
- Figure 1/1I/IF-human-PAX6.tif
- Figure 1/1I/IF-human-merge.tif
- Figure 1/1I/IF-mouse-CETN3.tif
- Figure 1/1I/IF-mouse-DAPI.tif
- Figure 1/1I/IF-mouse-MAP2.tif
- Figure 1/1I/IF-mouse-PAX6.tif
- Figure 1/1I/IF-mouse-merge.tif
- Figure 1/1J/
- Figure 1/1J/.DS_Store
- Figure 1/1J/IF-CETN3-lower.tif
- Figure 1/1J/IF-CETN3-upper.tif
- Figure 1/1J/IF-DAPI-lower.jpg
- Figure 1/1J/IF-DAPI-upper.tif
- Figure 1/1J/IF-PAX6-lower.jpg
- Figure 1/1J/IF-PAX6-upper.tif
- Figure 1/1J/IF-merge-lower.jpg
- Figure 1/1J/IF-merge-upper.tif
- Figure 1/1J/IF-r-TUBULIN-lower.tif
- Figure 1/1J/IF-r-TUBULIN-upper.tif
- Figure 1/1K/
- Figure 1/1K/.DS_Store
- Figure 1/1K/IF-CETN3-down.jpg
- Figure 1/1K/IF-CETN3-up.tif
- Figure 1/1K/IF-DAPI-down.jpg
- Figure 1/1K/IF-DAPI-up.tif
- Figure 1/1K/IF-PAX6-down.jpg
- Figure 1/1K/IF-PAX6-up.tif
- Figure 1/1K/IF-merge-down.jpg
- Figure 1/1K/IF-merge-up.tif
- Figure 1/1K/IF-r-TUBULIN-down.jpg
- Figure 1/1K/IF-r-TUBULIN-up.tif
