# Supplementary material for: CETN3 deficiency induces microcephaly by disrupting neural stem/progenitor cell fate through impaired centrosome assembly and RNA splicing
Source: EMBO Mol Med. 2025 Sep 8;17(10):2735–61. doi: 10.1038/s44321-025-00302-7 (PMC12514221; doi:10.1038/s44321-025-00302-7)
Supplement: Supplementary file 5 — Source data Fig. 4 [file 44321_2025_302_MOESM5_ESM.zip]

Archive with 100 entries (85 files):
- Figure 4/
- Figure 4/.DS_Store
- Figure 4/4A/
- Figure 4/4A/#12-3-PAX6.tif
- Figure 4/4A/#12-3-TBR1.tif
- Figure 4/4A/#12-3-merge.tif
- Figure 4/4A/#7-5-PAX6.tif
- Figure 4/4A/#7-5-TBR1.tif
- Figure 4/4A/#7-5-merge.tif
- Figure 4/4A/.DS_Store
- Figure 4/4A/H9-PAX6.tif
- Figure 4/4A/H9-TBR1.tif
- Figure 4/4A/H9-merge.tif
- Figure 4/4B/
- Figure 4/4B/#12-3-CTIP2.tif
- Figure 4/4B/#12-3-PAX6.tif
- Figure 4/4B/#12-3-merge.tif
- Figure 4/4B/#7-5-CTIP2.tif
- Figure 4/4B/#7-5-PAX6.tif
- Figure 4/4B/#7-5-merge.tif
- Figure 4/4B/.DS_Store
- Figure 4/4B/H9-CTIP2.tif
- Figure 4/4B/H9-PAX6.tif
- Figure 4/4B/H9-merge.tif
- Figure 4/4C/
- Figure 4/4C/#12-3-HuCD.tif
- Figure 4/4C/#12-3-PAX6.tif
- Figure 4/4C/#12-3-merge.tif
- Figure 4/4C/#7-5-HuCD.tif
- Figure 4/4C/#7-5-PAX6.tif
- Figure 4/4C/#7-5-merge.tif
- Figure 4/4C/.DS_Store
- Figure 4/4C/H9-HuCD.tif
- Figure 4/4C/H9-PAX6.tif
- Figure 4/4C/H9-merge.tif
- Figure 4/4D/
- Figure 4/4D/#12-3-SOX2.tif
- Figure 4/4D/#12-3-TBR2.tif
- Figure 4/4D/#12-3-merge.tif
- Figure 4/4D/#7-5-SOX2.tif
- Figure 4/4D/#7-5-TBR2.tif
- Figure 4/4D/#7-5-merge.tif
- Figure 4/4D/.DS_Store
- Figure 4/4D/H9-SOX2.tif
- Figure 4/4D/H9-TBR2.tif
- Figure 4/4D/H9-merge.tif
- Figure 4/4E/
- Figure 4/4E/#12-3-PAX6.tif
- Figure 4/4E/#12-3-PH3.tif
- Figure 4/4E/#12-3-merge.tif
- Figure 4/4E/#7-5-PAX6.tif
- Figure 4/4E/#7-5-PH3.tif
- Figure 4/4E/#7-5-merge.tif
- Figure 4/4E/.DS_Store
- Figure 4/4E/H9-PAX6.tif
- Figure 4/4E/H9-PH3.tif
- Figure 4/4E/H9-merge.tif
- Figure 4/4F/
- Figure 4/4F/#12-3-Ki67.tif
- Figure 4/4F/#12-3-PAX6.tif
- Figure 4/4F/#12-3-merge.tif
- Figure 4/4F/#7-5-Ki67.tif
- Figure 4/4F/#7-5-PAX6.tif
- Figure 4/4F/#7-5-merge.tif
- Figure 4/4F/.DS_Store
- Figure 4/4F/H9-Ki67.tif
- Figure 4/4F/H9-PAX6.tif
- Figure 4/4F/H9-merge.tif
- Figure 4/4G/
- Figure 4/4G/#12-3-Caspase3.tif
- Figure 4/4G/#12-3-PAX6.tif
- Figure 4/4G/#12-3-merge.tif
- Figure 4/4G/#7-5-Caspase3.tif
- Figure 4/4G/#7-5-PAX6.tif
- Figure 4/4G/#7-5-merge.tif
- Figure 4/4G/.DS_Store
- Figure 4/4G/H9-Caspase3.tif
- Figure 4/4G/H9-PAX6.tif
- Figure 4/4G/H9-merge.tif
- Figure 4/4H/
- Figure 4/4H/.DS_Store
- Figure 4/4H/TBR1-PAX6-quantification.xlsx
- Figure 4/4I/
- Figure 4/4I/.DS_Store
- Figure 4/4I/CTIP2-PAX6-quantification.xlsx
- Figure 4/4J/
- Figure 4/4J/HuCD-PAX6-quantification.xlsx
- Figure 4/4K/
- Figure 4/4K/.DS_Store
- Figure 4/4K/TBR2-SOX2-quantification.xlsx
- Figure 4/4L/
- Figure 4/4L/.DS_Store
- Figure 4/4L/PH3-PAX6-quantification.xlsx
- Figure 4/4M/
- Figure 4/4M/.DS_Store
- Figure 4/4M/Ki67-PAX6-quantification.xlsx
- Figure 4/4M/README.txt
- Figure 4/4N/
- Figure 4/4N/.DS_Store
- Figure 4/4N/Caspase3-PAX6-quantification.xlsx
