# Supplementary material for: CETN3 deficiency induces microcephaly by disrupting neural stem/progenitor cell fate through impaired centrosome assembly and RNA splicing
Source: EMBO Mol Med. 2025 Sep 8;17(10):2735–61. doi: 10.1038/s44321-025-00302-7 (PMC12514221; doi:10.1038/s44321-025-00302-7)
Supplement: Supplementary file 5 — Source data Fig. 4 [file 44321_2025_302_MOESM5_ESM.zip › Figure 4/4H/TBR1-PAX6-quantification.xlsx]

## Sheet: H9
rosette	PAX6-positive area (inches)	TBR1-positive area (inches)	TBR1/PAX6
1	0.000394	0.000203	0.515228
2	0.000431	0.000148	0.343387
3	0.000153	6.8e-05	0.444444
4	0.000295	0.000113	0.383051
5	0.000179	7.6e-05	0.424581
6	0.000293	0.000102	0.348123
7	0.00017	5.5e-05	0.323529
8	0.000372	0.000162	0.435484
9	0.000212	8.1e-05	0.382075
10	0.000296	9.6e-05	0.324324
11	0.000152	0.000122	0.802632
12	0.000158	6.6e-05	0.417722
13	0.000249	0.00015	0.60241
14	0.000262	9.1e-05	0.347328
15	0.000215	0.000103	0.47907
16	0.000275	5.8e-05	0.210909
17	0.000257	0.000153	0.595331
18	0.00017	5.9e-05	0.347059
19	0.00025304	0.00016506	0.652308
20	0.00026218	0.0001422	0.542375
21	0.0001851	0.0001252	0.676391
22	0.00018144	0.0001032	0.568783
23	0.0002471	0.0001881	0.76123
24	0.0002585	0.0001729	0.668859
25	0.00020836	0.0001258	0.603763
26	0.0001503	9.202e-05	0.612242

## Sheet: #7-5
rosette	PAX6-positive area (inches)	TBR1-positive area (inches)	TBR1/PAX6
1	0.000125	9.6e-05	0.768
2	0.000157	8.6e-05	0.547771
3	0.00013	0.0001	0.769231
4	0.000129	0.000103	0.79845
5	0.000145	8.2e-05	0.565517
6	0.000305	0.000113	0.370492
7	0.000155	9.1e-05	0.587097
8	0.000168	9e-05	0.535714
9	0.000115	8.7e-05	0.756522
10	0.000157	0.000102	0.649682
11	0.000192	0.000136	0.708333
12	0.000212	0.000122	0.575472
13	5.4e-05	3.3e-05	0.611111
14	7.9e-05	5.6e-05	0.708861
15	0.000311	0.000188	0.604502
16	0.000117	8.7e-05	0.74359
17	0.000402	0.000238	0.59204
18	0.000407	0.000157	0.385749
19	0.000268	0.00011	0.410448
20	0.000129	0.000107	0.829457
21	0.000151	0.000111	0.735099
22	0.000157	6.9e-05	0.43949
23	0.000353	0.000258	0.730878
24	0.000212	0.000136	0.641509
25	0.00021	0.000182	0.866667
26	0.000401	0.000197	0.491272
27	0.000144	0.000106	0.736111
28	9.7e-05	6.9e-05	0.71134
29	0.000158	7.5e-05	0.474684
30	0.000159	0.000122	0.767296
31	0.00016	0.000124	0.775

## Sheet: #12-3
rosette	PAX6-positive area (inches)	TBR1-positive area (inches)	TBR1/PAX6
1	0.000265	0.000418	1.57736
2	0.0008	0.000687	0.85875
3	0.001158	0.001536	1.32642
4	0.000122	7.9e-05	0.647541
5	0.000423	0.000334	0.789598
6	0.000291	0.000421	1.44674
7	0.000338	0.000378	1.11834
8	0.000444	0.000592	1.33333
9	0.000833	0.000766	0.919568
10	0.000312	0.00031	0.99359
11	0.000754	0.000531	0.704244
12	0.00031	0.00012	0.387097
13	0.000207	0.000218	1.05314
14	0.00024	0.000181	0.754167
15	0.000224	0.000244	1.08929
16	0.000196	0.000109	0.556122
17	0.000403	0.000365	0.905707
18	0.0002	0.000207	1.035
19	0.000268	0.000176	0.656716
20	0.000143	0.000107	0.748252
21	0.00018	0.000269	1.49444
22	0.000511	0.000415	0.812133
23	0.000268	7.8e-05	0.291045
24	0.00018955	0.000209583	1.10569
25	0.0001976	0.0003189	1.61387
26	0.0002444	0.0001997	0.817103
27	0.0003021	0.0002117	0.700761
28	0.00018235	0.0003004	1.64738
29	0.000183	0.0001371	0.74918
30	0.0002219	0.0001662	0.748986
31	0.0003095	0.0002051	0.662682
32	0.00026872	0.00027658	1.02925
33	0.000256399	0.00022153	0.864005
34	0.00017912	0.00025998	1.45143
