# Supplementary material for: CETN3 deficiency induces microcephaly by disrupting neural stem/progenitor cell fate through impaired centrosome assembly and RNA splicing
Source: EMBO Mol Med. 2025 Sep 8;17(10):2735–61. doi: 10.1038/s44321-025-00302-7 (PMC12514221; doi:10.1038/s44321-025-00302-7)
Supplement: Supplementary file 5 — Source data Fig. 4 [file 44321_2025_302_MOESM5_ESM.zip › Figure 4/4I/CTIP2-PAX6-quantification.xlsx]

## Sheet: H9
rosette	PAX6-positive area (inches)	CTIP2-positive area (inches)	CTIP2/PAX6
1	0.000492	0.000252	0.512195
2	0.000257	0.00014	0.544747
3	0.000358	0.000302	0.843575
4	0.000363	0.000186	0.512397
5	0.000405	0.00011	0.271605
6	0.00035	0.000159	0.454286
7	0.000294	0.000111	0.377551
8	0.000112	8.4e-05	0.75
9	0.00032	9.5e-05	0.296875
10	0.000179	4.6e-05	0.256983
11	0.0003	0.000106	0.353333
12	0.000225	0.000118	0.524444
13	0.000277	0.000201	0.725632
14	0.00026	9.1e-05	0.35
15	0.000249	5.7e-05	0.228916
16	0.000215	5.1e-05	0.237209
17	0.000317	7.6e-05	0.239748
18	0.000229	0.000111	0.484716
19	0.00029	0.000143	0.493103
20	0.000305	8.7e-05	0.285246
21	0.00019187	0.0001081	0.563402
22	0.0002362	0.000236	0.999153
23	0.0002419	0.000165054	0.682323
24	0.00030463	0.0003159	1.037
25	0.0004055	0.00021537	0.531122
26	0.00029043	0.00018637	0.641704
27	0.000222511	0.0002473	1.11141
28	0.000231163	0.000161	0.696478
29	0.00023288	0.0001259	0.540622
30	0.000170641	0.0001565	0.917132
31	0.00025618	0.00027732	1.08252
32	0.0002138	0.0002131	0.996726
33	0.0002005	0.0001184	0.590524
34	0.00021609	0.0002085	0.964876
35	0.0003179	0.00029898	0.940484
36	0.00049	0.000274	0.559184
37	0.000351	0.000121	0.344729

## Sheet: #7-5
rosette	PAX6-positive area (inches)	CTIP2-positive area (inches)	CTIP2/PAX6
1	0.000297	0.000129	0.434343
2	0.000285	0.000255	0.894737
3	0.000153	7e-05	0.457516
4	0.000173	5.7e-05	0.32948
5	0.00010048	0.00012632	1.25717
6	0.000217164	0.00022758	1.04796
7	0.000169107	0.00011841	0.700208
8	0.00023553	0.00020737	0.88044
9	0.000169771	0.00020578	1.2121
10	0.00013593	0.0001436	1.05643
11	0.0002439	0.0002048	0.839688
12	0.00018585	0.0001491	0.80226

## Sheet: #12-3
rosette	PAX6-positive area (inches)	CTIP2-positive area (inches)	CTIP2/PAX6
1	0.000246	0.000114	0.463415
2	0.000123	0.000133	1.0813
3	0.000322	0.000216	0.670807
4	0.000278	6.6e-05	0.23741
5	0.00028	0.0004	1.42857
6	0.000521	0.000475	0.911708
7	9.4e-05	8.9e-05	0.946809
8	0.000318	0.000223	0.701258
9	0.00027	0.000317	1.17407
10	0.000291	0.000488	1.67698
11	0.000275	0.000198	0.72
12	0.000283	0.000168	0.59364
13	0.000278	0.000102	0.366906
14	0.000204	0.000175	0.857843
15	0.000462	0.000218	0.471861
16	0.00049	0.000481	0.981633
17	0.000287	0.000107	0.372822
18	0.000298	0.000262	0.879195
19	0.000391	0.000192	0.491049
20	0.000203	0.000154	0.758621
21	0.000333	0.000315	0.945946
22	0.000203	0.000104	0.512315
23	0.000279	0.000125	0.448029
24	0.00032989	0.00018781	0.569311
25	0.0003072	0.000186	0.605469
26	0.0002834	0.0003253	1.14785
27	0.00021958	0.0002487	1.13262
28	0.0002232	0.000201	0.900538
29	0.0003227	0.0003484	1.07964
30	0.0002661	0.0002945	1.10673
31	0.000292	0.0002692	0.921918
32	0.000293601	0.00026749	0.911066
33	0.0002722	0.0002155	0.791697
34	0.0003032	0.000373	1.23021
35	0.0002421	0.0002425	1.00165
36	0.00032349	0.000372	1.14996
37	0.0001639	0.0001716	1.04698
38	0.0003549	0.0002298	0.647506
39	0.0001654	0.0001559	0.942563
40	0.000207	0.000125	0.603865
41	0.0001	0.000169	1.69
42	0.000271	0.000133	0.490775
