# Supplementary material for: CETN3 deficiency induces microcephaly by disrupting neural stem/progenitor cell fate through impaired centrosome assembly and RNA splicing
Source: EMBO Mol Med. 2025 Sep 8;17(10):2735–61. doi: 10.1038/s44321-025-00302-7 (PMC12514221; doi:10.1038/s44321-025-00302-7)
Supplement: Supplementary file 5 — Source data Fig. 4 [file 44321_2025_302_MOESM5_ESM.zip › Figure 4/4J/HuCD-PAX6-quantification.xlsx]

## Sheet: H9
rosette	PAX6-positive area (inches)	HuCD-positive area (inches)	HuCD/PAX6
1	0.00025	0.00034	1.36
2	0.000274	0.000274	1
3	0.000241	7.3e-05	0.302905
4	0.0001933	0.0001012	0.523539
5	0.00026187	8.6e-06	0.0328407
6	0.00027702	0.0001745	0.629918
7	0.0001731	8.41e-05	0.485846
8	0.0002657	0.0001729	0.650734
9	0.0002442	0.0001395	0.571253
10	0.0002202	0.0001686	0.765668
11	0.0001547	7.9e-05	0.510666
12	0.0002945	0.0002582	0.87674
13	0.00013566	0.0001279	0.942798
14	0.00018807	0.00019623	1.04339
15	0.0002087	0.0001713	0.820795
16	0.000173	0.0001296	0.749133
17	0.000237999	0.000204201	0.857991
18	0.000278	9.017e-05	0.324353
19	7.343e-05	0.0001413	1.92428
20	0.0002138	4.406e-05	0.20608
21	0.000261	0.0001089	0.417241
22	0.0003752	0.0001975	0.526386
23	0.0001204	0.0001086	0.901993
24	0.000267	0.000161	0.602996
25	0.0002019	0.0001559	0.772164
26	0.0003795	0.0001607	0.423452
27	0.0001733	6.963e-05	0.401789
28	0.0002287	0.0002041	0.892436
29	5.467e-05	2.054e-05	0.375709
30	0.000267	8.641e-05	0.323633

## Sheet: #7-5
rosette	PAX6-positive area (inches)	HuCD-positive area (inches)	HuCD/PAX6
1	0.0003169	0.000252	0.795204
2	0.0003308	9.32e-05	0.281741
3	0.00019694	0.00018546	0.941708
4	0.0002171	0.0001172	0.539843
5	0.000132364	0.000186736	1.41078
6	9.4535e-05	0.000110865	1.17274
7	0.0001641	0.0001839	1.12066
8	9.184e-05	9.406e-05	1.02417
9	0.0001988	0.000125	0.628773
10	0.0001566	0.0001921	1.22669
11	0.00028025	0.00020315	0.724888
12	0.0003056	0.0001513	0.495092
13	0.0001814	0.0001545	0.851709
14	9.894e-05	8.046e-05	0.81322
15	0.0001883	0.0001309	0.695167
16	0.0001713	7.404e-05	0.432224
17	0.0001307	9.677e-05	0.740398
18	0.0001343	5.021e-05	0.373864
19	0.000115	0.0001584	1.37739
20	0.0001975	0.0001316	0.666329
21	0.0001486	0.0002364	1.59085
22	0.0001114	0.0002637	2.36715
23	0.0003046	0.0001075	0.352922
24	0.000136	0.0002273	1.67132
25	0.0002248	0.0002144	0.953737
26	0.000138	0.0002212	1.6029
27	0.0002496	0.0002371	0.94992
28	0.0001706	0.0001158	0.678781
29	0.0001838	0.0001446	0.786725

## Sheet: #12-3
rosette	PAX6-positive area (inches)	HuCD-positive area (inches)	HuCD/PAX6
1	0.0001992	0.0001438	0.721888
2	0.0002811	0.0002117	0.753113
3	0.0003391	0.0003882	1.1448
4	0.0001889	0.0003217	1.70302
5	0.0002588	0.0002448	0.945904
6	0.0003963	0.0003855	0.972748
7	0.00022158	0.00033372	1.50609
8	9.248e-05	0.00015082	1.63084
9	0.0003151	0.000198	0.628372
10	0.000304	0.0004043	1.32993
11	0.0002791	0.0001597	0.572196
12	0.0003346	0.0003785	1.1312
13	0.0003254	0.0002462	0.756607
14	8.718e-05	0.0001538	1.76417
15	0.0001311	0.0001699	1.29596
16	0.000286	0.000493	1.72378
17	0.0005315	0.0004114	0.774036
18	0.0002156	0.0002697	1.25093
19	0.0004125	0.0004125	1
20	0.0001159	0.0001325	1.14323
21	0.0006189	0.0004427	0.715301
22	0.0002735	0.0002773	1.01389
23	0.0002358	0.0002136	0.905852
24	0.0002459	0.0002879	1.1708
25	0.0001525	0.0001077	0.70623
26	0.0001813	0.0001829	1.00883
