# Supplementary material for: CETN3 deficiency induces microcephaly by disrupting neural stem/progenitor cell fate through impaired centrosome assembly and RNA splicing
Source: EMBO Mol Med. 2025 Sep 8;17(10):2735–61. doi: 10.1038/s44321-025-00302-7 (PMC12514221; doi:10.1038/s44321-025-00302-7)
Supplement: Supplementary file 5 — Source data Fig. 4 [file 44321_2025_302_MOESM5_ESM.zip › Figure 4/4K/TBR2-SOX2-quantification.xlsx]

## Sheet: H9
rosette	SOX2 positive cell	TBR2 positive cell	TBR2/SOX2
1	256	41	0.160274
2	356	113	0.317806
3	683	48	0.0703297
4	223	26	0.116592
5	1323	88	0.0665406
6	1707	373	0.218528
7	923	187	0.20271
8	1054	226	0.214345
9	1963	382	0.19465
10	2089	435	0.208259
11	1135	347	0.305727
12	572	142	0.24817
13	783	186	0.23751
14	529	113	0.213787
15	486	103	0.212098
16	284	41	0.144525
17	375	109	0.291055
18	1581	144	0.0910672
19	1123	243	0.216361
20	736	229	0.3113
21	854	213	0.249305
22	1851	370	0.199865
23	328	113	0.344053
24	235	57	0.242424
25	1001	168	0.167895
26	1744	357	0.204731
27	554	83	0.149701
28	274	58	0.211341
29	1190	316	0.265546
30	314	41	0.130781
31	414	92	0.222323
32	413	106	0.256775
33	175	56	0.320114
34	327	91	0.27866
35	1718	451	0.262495
36	322	43	0.13367
37	280	65	0.231936
38	480	90	0.187451
39	1538	546.75	0.355494
40	594	258.5	0.435185
41	1321	628.75	0.475965
42	751	318.938	0.424684
43	1033	460.938	0.446212
44	1183	619.188	0.523404
45	2278	1299.38	0.570402
46	729	224.937	0.308556
47	1991	903.75	0.453918
48	728	385.5	0.529533
49	1128	361.75	0.3207
50	2286	683.75	0.299103
51	2997	1703.75	0.568485
52	2036	1190	0.584479
53	2230	701.875	0.314742
54	1935	668.75	0.345607
55	2969	971.25	0.32713
56	2508	898.75	0.358353

## Sheet: #7-5
rosette	SOX2 positive cell	TBR2 positive cell	TBR2/SOX2
1	889	607.625	0.683493
2	2596	1627.5	0.626926
3	436	267.125	0.612672
4	772	409.563	0.530521
5	1923	971.875	0.505395
6	1802	1466.88	0.814026
7	556	381.25	0.685701
8	900	528.875	0.587639
9	1572	1173.13	0.746263
10	1209	692.5	0.572787
11	2450	1011.88	0.41301
12	1194	690	0.577889
13	1558	987.5	0.633825
14	1146	811.25	0.707897
15	2946	1483.75	0.503649
16	979	665.625	0.679903
17	863	537.375	0.622683
18	1138	654.375	0.575022

## Sheet: #12-3
rosette	SOX2 positive cell	TBR2 positive cell	TBR2/SOX2
1	415	87	0.209828
2	1188	386	0.325053
3	653	205	0.313876
4	678	210	0.309963
5	459	124	0.270447
6	157	50	0.318345
7	479	172	0.35941
8	1405	373	0.26548
9	548	152	0.277183
10	546	164	0.300263
11	799	216	0.270211
12	903	237	0.262604
13	1215	428	0.352263
14	691	242	0.350407
15	634	220	0.34714
16	477	66	0.138492
17	1043	240	0.230216
18	322	76	0.23575
19	143	73	0.509599
20	447	79	0.176833
21	925	259	0.28
22	1072	254	0.236968
23	814	241	0.29616
24	639	317.937	0.497555
25	2714	1313.75	0.484064
26	3739	1577.5	0.421904
27	969	414.75	0.428019
28	538	354.125	0.658225
29	893	474.688	0.531565
30	2073	1226.88	0.591836
31	408	239.812	0.587776
32	396	303.875	0.767361
33	2183	813.75	0.372767
34	469	290.5	0.619403
35	761	437.625	0.575066
36	865	543.25	0.628035
37	1985	791.875	0.398929
38	1098	599.75	0.54622
39	2928	1197.5	0.408982
