# Supplementary material for: CETN3 deficiency induces microcephaly by disrupting neural stem/progenitor cell fate through impaired centrosome assembly and RNA splicing
Source: EMBO Mol Med. 2025 Sep 8;17(10):2735–61. doi: 10.1038/s44321-025-00302-7 (PMC12514221; doi:10.1038/s44321-025-00302-7)
Supplement: Supplementary file 5 — Source data Fig. 4 [file 44321_2025_302_MOESM5_ESM.zip › Figure 4/4L/PH3-PAX6-quantification.xlsx]

## Sheet: H9
rosette	PAX6 positive cell	PH3 positive cell	PH3/PAX6
1	660	25	0.0378788
2	380	12	0.0316049
3	808	30	0.0371517
4	1155	25	0.021645
5	1094	31	0.0283429
6	721	16	0.0221837
7	938	17	0.0181333
8	699	28	0.0400716
9	2289	96	0.0419328
10	1457	49	0.0336336
11	743	24	0.0323232
12	2313	33	0.0142703
13	1231	36	0.0292386
14	1056	18	0.0170414
15	1956	46	0.0235144
16	613	12	0.0195918
17	631	12	0.0190099
18	1106	24	0.0216949
19	1131	33	0.0291713
20	1875	41	0.0218667
21	1031	31	0.0300606
22	1225	18	0.0146939
23	981	28	0.028535
24	1600	38	0.02375
25	569	11	0.0193407
26	875	17	0.0194286
27	1156	19	0.0164324
28	769	16	0.020813
29	1700	31	0.0182353
30	1400	23	0.0164286
31	1938	39	0.020129
32	1313	28	0.0213333
33	1731	36	0.0207942
34	1081	25	0.0231214
35	1475	37	0.0250847
36	1977	38	0.0192259
37	587	10	0.017034
38	688	10	0.0145455
39	1906	33	0.0173172
40	1679	31	0.0184661
41	1551	23	0.0148268
42	916	19	0.0207509
43	956	21	0.0219751
44	776	12	0.0154589
45	1798	30	0.0166898
46	1823	45	0.0246914
47	1388	28	0.0201711
48	1729	30	0.0173536
49	1430	35	0.0244755
50	1392	15	0.0107778
51	1171	20	0.017079
52	839	13	0.0155006
53	2222	28	0.012602
54	1057	12	0.011358
55	1599	35	0.0218819
56	1498	18	0.0120181
57	1081	21	0.019426
58	2115	26	0.0122941
59	1193	16	0.013415
60	1815	24	0.0132263
61	1260	42	0.0333202
62	1347	17	0.0126205
63	941	11	0.0116887
64	2544	34	0.0133641
65	1589	28	0.0176231
66	1519	29	0.0190941
67	1365	27	0.0197758
68	1764	20	0.0113407
69	1324	13	0.00981698
70	1384	23	0.0166212
71	961	14	0.0145684
72	874	13	0.0148711
73	1676	25	0.0149197

## Sheet: #7-5
rosette	PAX6 positive cell	PH3 positive cell	PH3/PAX6
1	870	24	0.0275862
2	1433	38	0.0265271
3	2773	80	0.0288503
4	447	10	0.0223745
5	610	19	0.0311412
6	392	7	0.0178401
7	450	11	0.0244275
8	813	23	0.0282859
9	605	20	0.0330818
10	2538	38	0.0149754
11	1013	7	0.00691358
12	775	11	0.0141935
13	1706	19	0.0111355
14	1919	20	0.0104235
15	1956	18	0.00920128
16	813	13	0.016
17	969	14	0.0144516
18	1000	7	0.007
19	988	11	0.0111392
20	550	10	0.0181818
21	1831	16	0.0087372
22	1294	21	0.0162319
23	1006	16	0.0159006
24	1295	19	0.0146718
25	1856	18	0.00970024
26	928	10	0.0107744
27	1606	19	0.0118334
28	1408	18	0.0127886
29	1361	22	0.0161616
30	1091	13	0.0119129

## Sheet: #12-3
rosette	PAX6 positive cell	PH3 positive cell	PH3/PAX6
1	465	16	0.0343901
2	800	16	0.02
3	729	21	0.0288165
4	738	14	0.0189831
5	1750	43	0.0245714
6	2763	27	0.00977376
7	2719	44	0.0161839
8	1406	19	0.0135111
9	1806	26	0.0143945
10	1413	8	0.00566372
11	731	11	0.0150427
12	1781	30	0.0168421
13	3556	55	0.0154657
14	1888	29	0.0153642
15	1169	22	0.0188235
16	2825	29	0.0102655
17	3275	74	0.0225954
18	1625	30	0.0184615
19	1463	27	0.0184615
20	1206	29	0.0240415
21	2388	32	0.0134031
22	2431	62	0.0255013
23	1163	23	0.0197849
24	1788	51	0.0285315
25	1769	31	0.0175265
26	719	16	0.0222609
27	1900	33	0.0173684
28	913	9	0.00986301
29	1725	37	0.0214493
30	764	10	0.0130847
31	532	5	0.00940734
32	414	6	0.0145081
33	2576	31	0.0120333
34	2929	31	0.0105847
35	2568	35	0.0136319
36	391	12	0.0306611
37	2128	35	0.0164512
38	1871	14	0.00748163
39	667	11	0.0164856
40	1191	19	0.0159496
41	2864	43	0.0150149
42	1666	26	0.0156098
43	1405	25	0.0177976
44	1199	15	0.0125053
45	592	5	0.00844671
46	1188	15	0.0126283
47	786	20	0.0254417
48	548	6	0.0109553
49	578	5	0.00865043
50	525	6	0.0114284
51	1095	22	0.0200926
52	2624	65	0.0247696
53	615	4	0.0065005
54	1507	26	0.0172527
55	888	7	0.00787897
56	1047	22	0.0210074
