# Supplementary material for: CETN3 deficiency induces microcephaly by disrupting neural stem/progenitor cell fate through impaired centrosome assembly and RNA splicing
Source: EMBO Mol Med. 2025 Sep 8;17(10):2735–61. doi: 10.1038/s44321-025-00302-7 (PMC12514221; doi:10.1038/s44321-025-00302-7)
Supplement: Supplementary file 5 — Source data Fig. 4 [file 44321_2025_302_MOESM5_ESM.zip › Figure 4/4M/Ki67-PAX6-quantification.xlsx]

## Sheet: H9
rosette	PAX6 positive cell	KI67 positive cell	KI67/PAX6
1	279	93	0.333191
2	274	130	0.474161
3	282	112	0.397647
4	230	57	0.247527
5	243	91	0.373977
6	248	90	0.362526
7	236	88	0.373193
8	189	69	0.364775
9	259	76	0.2935
10	239	95	0.397193
11	240	120	0.499803
12	222	98	0.441785
13	199	71	0.356191
14	207	97	0.468568

## Sheet: #7-5
rosette	PAX6 positive cell	KI67 positive cell	KI67/PAX6
1	210	59	0.280298
2	185	51	0.276292
3	232	71	0.306218
4	138	41	0.298116
5	211	63	0.298784
6	226	70	0.310168
7	263	69	0.262813
8	241	51	0.211364
9	258	71	0.275396
10	189	62	0.327554
11	217	67	0.309452
12	242	65	0.269135
13	227	68	0.298952
14	151	54	0.358551
15	247	72	0.291177
16	222	84	0.379137
17	188	61	0.323637
18	253	110	0.434238
19	299	65	0.217628
20	220	70	0.318322
21	291	80	0.274475
22	188	63	0.334414
23	240	74	0.307864
24	247	56	0.22677

## Sheet: #12-3
rosette	PAX6 positive cell	KI67 positive cell	KI67/PAX6
1	160	54	0.33833
2	241	68	0.281874
3	254	74	0.290974
4	279	60	0.215207
5	284	97	0.341353
6	287	89	0.310605
7	295	62	0.210227
8	229	74	0.323542
9	270	80	0.29644
10	271	79	0.29121
11	282	94	0.333739
12	272	92	0.337884
13	177	74	0.418635
14	276	97	0.351825
15	229	74	0.323235
16	258	82	0.317767
