# Supplementary material for: CETN3 deficiency induces microcephaly by disrupting neural stem/progenitor cell fate through impaired centrosome assembly and RNA splicing
Source: EMBO Mol Med. 2025 Sep 8;17(10):2735–61. doi: 10.1038/s44321-025-00302-7 (PMC12514221; doi:10.1038/s44321-025-00302-7)
Supplement: Supplementary file 5 — Source data Fig. 4 [file 44321_2025_302_MOESM5_ESM.zip › Figure 4/4M/README.txt]

For each rosette, a region of 200x200 pixels were randomly selected for cell counting.
