# Supplementary material for: CETN3 deficiency induces microcephaly by disrupting neural stem/progenitor cell fate through impaired centrosome assembly and RNA splicing
Source: EMBO Mol Med. 2025 Sep 8;17(10):2735–61. doi: 10.1038/s44321-025-00302-7 (PMC12514221; doi:10.1038/s44321-025-00302-7)
Supplement: Supplementary file 5 — Source data Fig. 4 [file 44321_2025_302_MOESM5_ESM.zip › Figure 4/4N/Caspase3-PAX6-quantification.xlsx]

## Sheet: H9
rosette	PAX6 positive area (mm^2)	Caspase3 positive cell	caspase3/PAX6
1	0.22125	67	302.825
2	0.175	65	371.429
3	0.0875	13	148.571
4	0.303125	101	333.196
5	0.18125	48	264.828
6	0.11375	38	334.066
7	0.19125	33	172.549
8	0.071875	41	570.435
9	0.081875	50	610.687
10	0.08	18	225
11	0.23125	120	518.919
12	0.168125	66	392.565
13	0.045625	13	284.932
14	0.253125	124	489.877
15	0.21875	94	429.714
16	0.18375	76	413.605
17	0.07	19	271.429
18	0.111875	54	482.682
19	0.1875	66	352
20	0.140625	59	419.556
21	0.173125	46	265.704
22	0.155625	76	488.353
23	0.134375	42	312.558
24	0.198125	90	454.259
25	0.18125	40	220.69
26	0.190625	85	445.902
27	0.173271	56	323.192
28	0.137548	34	247.186
29	0.0764211	12	157.025
30	0.160748	33	205.29
31	0.247088	55	222.593
32	0.156488	41	262
33	0.0522014	18	344.818
34	0.0998238	41	410.723
35	0.0716978	11	153.422
36	0.0869385	29	333.569
37	0.0937915	28	298.534
38	0.0679947	26	382.382
39	0.0598291	25	417.857
40	0.119364	69	578.064
41	0.118613	62	522.709
42	0.0875817	22	251.194
43	0.0775288	36	464.343

## Sheet: #7-5
rosette	PAX6 positive area (mm^2)	Caspase3 positive cell	caspase3/PAX6
1	0.043125	25	579.71
2	0.095625	28	292.81
3	0.123125	68	552.284
4	0.151875	50	329.218
5	0.095625	48	501.961
6	0.088125	34	385.816
7	0.11875	61	513.684
8	0.0925	25	270.27
9	0.14875	60	403.361
10	0.101875	35	343.558
11	0.18625	75	402.685
12	0.194375	137	704.823
13	0.108125	83	767.63
14	0.178125	139	780.351
15	0.2575	156	605.825
16	0.169257	71	419.481
17	0.0664094	58	873.371
18	0.061283	59	962.746
19	0.0725964	26	358.145
20	0.0695217	51	733.584

## Sheet: #12-3
rosette	PAX6 positive area (mm^2)	Caspase3 positive cell	caspase3/PAX6
1	0.189375	116	612.541
2	0.115625	54	467.027
3	0.039375	31	787.302
4	0.14625	99	676.923
5	0.158125	67	423.715
6	0.119375	81	678.534
7	0.121875	55	451.282
8	0.08	25	312.5
9	0.17375	86	494.964
10	0.175	76	434.286
11	0.24875	83	333.668
12	0.05875	25	425.532
13	0.19875	54	271.698
14	0.16875	62	367.407
15	0.181875	57	313.402
16	0.171875	68	395.636
17	0.176875	56	316.608
18	0.1275	32	250.98
19	0.28875	77	266.667
20	0.05875	32	544.681
21	0.30625	91	297.143
22	0.179375	70	390.244
23	0.18625	41	220.134
24	0.244375	98	401.023
25	0.126875	42	331.034
26	0.126875	51	401.97
27	0.174375	96	550.538
28	0.116074	58	499.682
29	0.0540433	15	277.555
30	0.18834	50	265.478
31	0.187571	70	373.191
32	0.173492	46	265.141
33	0.120005	78	649.975
34	0.134432	53	394.252
35	0.10287	45	437.447
36	0.110078	67	608.657
37	0.112058	43	383.73
38	0.114948	39	339.285
39	0.124328	40	321.729
40	0.0528896	37	699.57
41	0.0807571	49	606.758
