# Supplementary material for: CETN3 deficiency induces microcephaly by disrupting neural stem/progenitor cell fate through impaired centrosome assembly and RNA splicing
Source: EMBO Mol Med. 2025 Sep 8;17(10):2735–61. doi: 10.1038/s44321-025-00302-7 (PMC12514221; doi:10.1038/s44321-025-00302-7)
Supplement: Supplementary file 6 — Source data Fig. 5 [file 44321_2025_302_MOESM6_ESM.zip]

Archive with 64 entries (54 files):
- Figure 5/
- Figure 5/.DS_Store
- Figure 5/5A/
- Figure 5/5A/#12-3-DAPI.tif
- Figure 5/5A/#12-3-PH3.tif
- Figure 5/5A/#12-3-merge.tif
- Figure 5/5A/#12-3-pVimentin.tif
- Figure 5/5A/#7-5-DAPI.tif
- Figure 5/5A/#7-5-PH3.tif
- Figure 5/5A/#7-5-merge.tif
- Figure 5/5A/#7-5-pVimentin.tif
- Figure 5/5A/.DS_Store
- Figure 5/5A/H9-DAPI.tif
- Figure 5/5A/H9-PH3.tif
- Figure 5/5A/H9-merge.tif
- Figure 5/5A/H9-pVimentin.tif
- Figure 5/5B/
- Figure 5/5B/.DS_Store
- Figure 5/5B/Spindle angle.xlsx
- Figure 5/5C/
- Figure 5/5C/.DS_Store
- Figure 5/5C/ESC-12-3.fcs
- Figure 5/5C/ESC-7-5.fcs
- Figure 5/5C/ESC-H9.fcs
- Figure 5/5C/ESC-negative-control.fcs
- Figure 5/5C/NPC-12-3-PH3.fcs
- Figure 5/5C/NPC-12-3.fcs
- Figure 5/5C/NPC-7-5-PH3.fcs
- Figure 5/5C/NPC-7-5.fcs
- Figure 5/5C/NPC-H9-PH3.fcs
- Figure 5/5C/NPC-H9.fcs
- Figure 5/5C/NPC-negative-control-PH3.fcs
- Figure 5/5C/NPC-negative-control.fcs
- Figure 5/5C/README.txt
- Figure 5/5D-F/
- Figure 5/5D-F/.DS_Store
- Figure 5/5D-F/cell-cycle.xlsx
- Figure 5/5G/
- Figure 5/5G/.DS_Store
- Figure 5/5G/blot-flag.Tif
- Figure 5/5G/blot-myc.Tif
- Figure 5/5H/
- Figure 5/5H/.DS_Store
- Figure 5/5H/western.png
- Figure 5/5I-J/
- Figure 5/5I-J/.DS_Store
- Figure 5/5I-J/western quantif.xlsx
- Figure 5/5K/
- Figure 5/5K/#12-3-DAPI.tif
- Figure 5/5K/#12-3-PCNT.tif
- Figure 5/5K/#12-3-atubulin.tif
- Figure 5/5K/#12-3-merge.tif
- Figure 5/5K/#7-5-DAPI.tif
- Figure 5/5K/#7-5-PCNT.tif
- Figure 5/5K/#7-5-atubulin.tif
- Figure 5/5K/#7-5-merge.tif
- Figure 5/5K/.DS_Store
- Figure 5/5K/H9-DAPI.tif
- Figure 5/5K/H9-PCNT.tif
- Figure 5/5K/H9-atubulin.tif
- Figure 5/5K/H9-merge.tif
- Figure 5/5L/
- Figure 5/5L/.DS_Store
- Figure 5/5L/spindle structure.xlsx
