# Supplementary material for: CETN3 deficiency induces microcephaly by disrupting neural stem/progenitor cell fate through impaired centrosome assembly and RNA splicing
Source: EMBO Mol Med. 2025 Sep 8;17(10):2735–61. doi: 10.1038/s44321-025-00302-7 (PMC12514221; doi:10.1038/s44321-025-00302-7)
Supplement: Supplementary file 6 — Source data Fig. 5 [file 44321_2025_302_MOESM6_ESM.zip › Figure 5/5B/Spindle angle.xlsx]

## Sheet: angle
spindle	H9	CETN3-KO#7-5	CETN3-KO#12-3	day
1	11.018	5.13976	1.41929	45
2	6.09586	2.72631	73.2275	45
3	25.9794	25.2079	77.6584	45
4	16.0501	1.38035	6.67477	45
5	17.5887	2.47665	10.4641	45
6	30.3063	9.11268	5.33962	45
7	5.38931	13.3045	37.3122	45
8	1.37828	73.8547	30.4219	45
9	4.09603	56.4445	6.8935	45
10	66.4328	42.1844	33.2212	45
11	71.6964	67.0541	18.9783	45
12	25.6095	8.57523	1.01008	45
13	4.04449	1.07585	57.3439	45
14	0.363284	8.67317	42.8351	45
15	7.85984	9.98016	19.9518	45
16	7.77764	6.76618	63.1059	45
17	6.01985	35.8668	1.48288	45
18	54.3169	8.7919	5.76873	45
19	1.00951	27.4412	5.85266	45
20	0	22.465	35.4914	45
21	16.1573	6.86141	18.068	45
22	10.4599	11.1695	13.7183	45
23	7.8204	8.28235	35.5322	45
24	12.0719	3.5319	10.4915	45
25	2.5908	40.6828	8.36924	45
26	17.4489	34.4858	7.85809	45
27	3.02758	11.6979	13.0537	45
28	6.73454	6.17747	7.76352	45
29	1.10596	19.6446	31.4323	45
30	5.9018	4.10728	69.1204	45
31	1.1233	11.8322	70.9267	45
32	5.17932	5.47355	42.8073	45
33	4.47256	10.6789	55.6634	45
34	7.22534	3.81408	29.2028	45
35	3.57633	9.46232	23.6345	45
36	0.812652	1.63076	24.9798	45
37	6.01452	3.83532	2.60256	45
38	0.490744	7.85662	1.7009	45
39	9.69918	4.47256	1.54816	45
40	5.38931	2.33255	46.2364	45
41	36.9791	2.62345	78.7984	45
42	0.89673	64.9075	18.727	45
43	5.18884	8.1301	54.5078	45
44	3.03595	9.16235	54.5482	45
45	1.08537	7.16412	3.52491	45
46	7.00286	2.33731	1.14576	45
47	2.51475	28.5935	4.96974	45
48	10.3906	3.76038	31.4428	45
49	0.547395	4.64292	29.8803	45
50	3.1298	14.5189	64.8703	45
51	16.4108	6.62156	3.01279	45
52	1.12072	63.0743	43.0044	45
53	0.690277	7.42839	25.8596	45
54	37.1583	11.0394	7.82628	45
55	69.7664	4.06293	12.2594	45
56	0.898684	78.109	13.2849	45
57	8.79302	13.7829	6.13441	45
58	15.7776	7.28464	35.484	45
59		61.0418	22.0292	45
60		67.0642	20.2573	45
61		49.0649	15.4978	45
62		3.63545	1.86544	45
63		11.8587		45

## Sheet: count
angle	H9	CETN3-KO#7-5	CETN3-KO#12-3
0-15	43	45	27
15-30	8	5	12
30-45	3	4	11
45-60	1	2	5
60-75	3	6	5
75-90	0	1	2
