# Supplementary material for: CETN3 deficiency induces microcephaly by disrupting neural stem/progenitor cell fate through impaired centrosome assembly and RNA splicing
Source: EMBO Mol Med. 2025 Sep 8;17(10):2735–61. doi: 10.1038/s44321-025-00302-7 (PMC12514221; doi:10.1038/s44321-025-00302-7)
Supplement: Supplementary file 6 — Source data Fig. 5 [file 44321_2025_302_MOESM6_ESM.zip › Figure 5/5C/README.txt]

Signals in channel FL12-A::V450-PB-A reflect DAPI signals.
Signals in channel FL4-A::Y585-PE-A reflect EdU signals.
Signals in channel FL9-A::R660-APC-A reflect PH3 signals.

Two sets of FACS data were provided for NPC.
*.fcs files refer to samples that were stained by EdU and DAPI.
*-PH3.fcs files refer to samples that were stained by EdU, DAPI and PH3.
