# Supplementary material for: CETN3 deficiency induces microcephaly by disrupting neural stem/progenitor cell fate through impaired centrosome assembly and RNA splicing
Source: EMBO Mol Med. 2025 Sep 8;17(10):2735–61. doi: 10.1038/s44321-025-00302-7 (PMC12514221; doi:10.1038/s44321-025-00302-7)
Supplement: Supplementary file 6 — Source data Fig. 5 [file 44321_2025_302_MOESM6_ESM.zip › Figure 5/5D-F/cell-cycle.xlsx]

## Sheet: summary
sample	G1 (%)	S (%)	G2/M (%)	M (%) (proportion in G2/M population)	Batch	EdU label time
H9	71.5447	16.6667	11.7886		1	1 hour
#7-5	80.5247	8.47629	10.999		1	1 hour
#12-3	73.5141	11.6788	14.8071		1	1 hour
H9	70.758	21.1971	8.04482	27.2	2	3 hours
#7-5	76.5327	13.4998	9.96752	14.2	2	3 hours
#12-3	71.9512	13.313	14.7358	17.7	2	3 hours
H9	32.997	54.6922	12.3108		3	3 hours
#7-5	37.7644	40.8862	21.3494		3	3 hours
#12-3	36.3357	47.0829	16.5814		3	3 hours
H9	31.1	61.5	7.41		4	3 hours
#7-5	38.9	49.7	11.1		4	3 hours
#12-3	44.9	45.4	9.39		4	3 hours
H9	44.3	46.9	8.5	7.06	5	3 hours
#7-5	46.3	38.9	14.2	4.56	5	3 hours
#12-3	51.6	37.8	10.1	3.32	5	3 hours
H9	71.1	19.9	8.78		6	3 hours
#7-5	69.6	20.9	9.18		6	3 hours
H9	58.4	32.4	9.12	17.3	7	3 hours
#7-5	54.9	35	10.1	14.4	7	3 hours

## Sheet: S
H9	#7-5	#12-3
16.6667	8.47629	11.6788
21.1971	13.4998	13.313
54.6922	40.8862	47.0829
61.5	49.7	45.4
46.9	38.9	37.8
19.9	20.9
32.4	35
normalized
H9	#7-5	#12-3
1	0.508577	0.70073
1	0.636869	0.628057
1	0.747569	0.86087
1	0.80813	0.738211
1	0.829424	0.80597
1	1.05025
1	1.08025

## Sheet: G2-M
H9	#7-5	#12-3
11.7886	10.999	14.8071
8.04482	9.96752	14.7358
12.3108	21.3494	16.5814
7.41	11.1	9.39
8.5	14.2	10.1
8.78	9.18
9.12	10.1
normalized
H9	#7-5	#12-3
1	0.933018	1.25605
1	1.239	1.83171
1	1.73421	1.3469
1	1.49798	1.26721
1	1.67059	1.18824
1	1.04556
1	1.10746

## Sheet: M
H9	#7-5	#12-3
27.2	14.2	17.7
7.06	4.56	3.32
17.3	14.4
normalized
H9	#7-5	#12-3
1	0.522059	0.650735
1	0.645892	0.470255
1	0.83237
