# Supplementary material for: CETN3 deficiency induces microcephaly by disrupting neural stem/progenitor cell fate through impaired centrosome assembly and RNA splicing
Source: EMBO Mol Med. 2025 Sep 8;17(10):2735–61. doi: 10.1038/s44321-025-00302-7 (PMC12514221; doi:10.1038/s44321-025-00302-7)
Supplement: Supplementary file 6 — Source data Fig. 5 [file 44321_2025_302_MOESM6_ESM.zip › Figure 5/5I-J/western quantif.xlsx]

## Sheet: Sheet1
wesntern blot density					normalized to H9
	H9	#7-5	#12-3		H9	#7-5	#12-3
cyclinB1	10464.9	13455.6	17428.2		1.06629	1.37102	1.77579
	11173.3	12835.6	17358.2		1.13847	1.30785	1.76866
	7804.79	13159.5	17333.9		0.795246	1.34085	1.76619
ph3	6575.28	14153.9	19855.8		0.964404	2.07597	2.91228
	4680.57	16523.2	17994.9		0.686505	2.42348	2.63933
	9198.05	15805.1	19157.8		1.34909	2.31816	2.8099
