# Supplementary material for: CETN3 deficiency induces microcephaly by disrupting neural stem/progenitor cell fate through impaired centrosome assembly and RNA splicing
Source: EMBO Mol Med. 2025 Sep 8;17(10):2735–61. doi: 10.1038/s44321-025-00302-7 (PMC12514221; doi:10.1038/s44321-025-00302-7)
Supplement: Supplementary file 6 — Source data Fig. 5 [file 44321_2025_302_MOESM6_ESM.zip › Figure 5/5L/spindle structure.xlsx]

## Sheet: Sheet1
	H9	#7-5	#12-3
normal	274	183	295
aberrant	8	20	30
