# Supplementary material for: CETN3 deficiency induces microcephaly by disrupting neural stem/progenitor cell fate through impaired centrosome assembly and RNA splicing
Source: EMBO Mol Med. 2025 Sep 8;17(10):2735–61. doi: 10.1038/s44321-025-00302-7 (PMC12514221; doi:10.1038/s44321-025-00302-7)
Supplement: Supplementary file 7 — Source data Fig. 6 [file 44321_2025_302_MOESM7_ESM.zip]

Archive with 16 entries (11 files):
- Figure 6/
- Figure 6/.DS_Store
- Figure 6/6I-J/
- Figure 6/6I-J/.DS_Store
- Figure 6/6I-J/RTPCR.tif
- Figure 6/6I-J/quantif.xlsx
- Figure 6/6K/
- Figure 6/6K/.DS_Store
- Figure 6/6K/blot-flag.Tif
- Figure 6/6K/blot-myc.Tif
- Figure 6/6L/
- Figure 6/6L/.DS_Store
- Figure 6/6L/WB.png
- Figure 6/6M-N/
- Figure 6/6M-N/.DS_Store
- Figure 6/6M-N/WB quantif.xlsx
