# Supplementary material for: CETN3 deficiency induces microcephaly by disrupting neural stem/progenitor cell fate through impaired centrosome assembly and RNA splicing
Source: EMBO Mol Med. 2025 Sep 8;17(10):2735–61. doi: 10.1038/s44321-025-00302-7 (PMC12514221; doi:10.1038/s44321-025-00302-7)
Supplement: Supplementary file 7 — Source data Fig. 6 [file 44321_2025_302_MOESM7_ESM.zip › Figure 6/6I-J/quantif.xlsx]

## Sheet: Sheet1
PCM1
replicates	H9	#12-3		normalized	H9	#12-3
1	20260.1	11195.9			1	0.552607
2	27182.9	14638.9			1	0.538535
3	30261.9	8910.06			1	0.294431
4	52395.5	39228.6			1	0.748702
CEP250
replicates	H9	#12-3		normalized	H9	#12-3
1	47050.9	36306.3			1	0.771638
2	46215.2	29484.1			1	0.637974
3	47171.9	28754.8			1	0.609575
4	25816	14423.8			1	0.558715
5	23240.8	14769.2			1	0.635488
6	18525.8	17188.8			1	0.927829
