# Supplementary material for: CETN3 deficiency induces microcephaly by disrupting neural stem/progenitor cell fate through impaired centrosome assembly and RNA splicing
Source: EMBO Mol Med. 2025 Sep 8;17(10):2735–61. doi: 10.1038/s44321-025-00302-7 (PMC12514221; doi:10.1038/s44321-025-00302-7)
Supplement: Supplementary file 7 — Source data Fig. 6 [file 44321_2025_302_MOESM7_ESM.zip › Figure 6/6M-N/WB quantif.xlsx]

## Sheet: Sheet1
sample	UH2B		UH2B-normalized			sample	H2B		H2B-normalized
h9-1	10211.2		0.742841			h9-1	20443.8		0.932377
h9-2	14715.4		1.07051			h9-2	24302.6		1.10837
h9-3	16311.8		1.18665			h9-3	21033.2		0.959258
KO_1	24598.1		1.78946			KO_1	24013.5		1.09518
KO_2	22747.9		1.65485			KO_2	19825.1		0.904162
KO_3	22230.9		1.61725			KO_3	23750.4		1.08318
