# Supplementary material for: CETN3 deficiency induces microcephaly by disrupting neural stem/progenitor cell fate through impaired centrosome assembly and RNA splicing
Source: EMBO Mol Med. 2025 Sep 8;17(10):2735–61. doi: 10.1038/s44321-025-00302-7 (PMC12514221; doi:10.1038/s44321-025-00302-7)
Supplement: Supplementary file 8 — Source data Fig. 2 [file 44321_2025_302_MOESM8_ESM.zip]

Archive with 38 entries (33 files):
- Figure 2/
- Figure 2/.DS_Store
- Figure 2/2B/
- Figure 2/2B/.DS_Store
- Figure 2/2B/western blot.png
- Figure 2/2C/
- Figure 2/2C/.DS_Store
- Figure 2/2C/qPCR.xlsx
- Figure 2/2E/
- Figure 2/2E/#12-3-Day10.tif
- Figure 2/2E/#12-3-Day15.tif
- Figure 2/2E/#12-3-Day20.tif
- Figure 2/2E/#12-3-Day25.tif
- Figure 2/2E/#12-3-Day3.tif
- Figure 2/2E/#12-3-Day35.tif
- Figure 2/2E/#12-3-Day45.png
- Figure 2/2E/#12-3-Day60.png
- Figure 2/2E/#7-5-Day10.tif
- Figure 2/2E/#7-5-Day15.tif
- Figure 2/2E/#7-5-Day20.tif
- Figure 2/2E/#7-5-Day25.tif
- Figure 2/2E/#7-5-Day3.tif
- Figure 2/2E/#7-5-Day60.png
- Figure 2/2E/#7-5-day45.tif
- Figure 2/2E/#7-5_Day35.tif
- Figure 2/2E/.DS_Store
- Figure 2/2E/H9-Day10.tif
- Figure 2/2E/H9-Day15.tif
- Figure 2/2E/H9-Day20.tif
- Figure 2/2E/H9-Day25.tif
- Figure 2/2E/H9-Day3.tif
- Figure 2/2E/H9-Day35.tif
- Figure 2/2E/H9-Day45.png
- Figure 2/2E/H9-Day60.png
- Figure 2/2F/
- Figure 2/2F/.DS_Store
- Figure 2/2F/README.txt
- Figure 2/2F/organoid_size.csv
