# Supplementary material for: CETN3 deficiency induces microcephaly by disrupting neural stem/progenitor cell fate through impaired centrosome assembly and RNA splicing
Source: EMBO Mol Med. 2025 Sep 8;17(10):2735–61. doi: 10.1038/s44321-025-00302-7 (PMC12514221; doi:10.1038/s44321-025-00302-7)
Supplement: Supplementary file 8 — Source data Fig. 2 [file 44321_2025_302_MOESM8_ESM.zip › Figure 2/2C/qPCR.xlsx]

## Sheet: Sheet1
qPCR data foldchange to H9
	H9			#7-5			#12-3
genes	replicate1	replicate2	replicate3	replicate1	replicate2	replicate3	replicate1	replicate2	replicate3
NANOG	1	1	1	0.939721	0.817967	0.89237	0.984836	0.869911	0.913065
OCT4	1	1	1	0.97323	0.785239	0.974721	0.796412	0.873348	1.09182
SOX2	1	1	1	1.11914	0.79731	0.836268	0.8996	0.757263	0.885831
DMNB3T	1	1	1	1.07383	0.91241	0.969271	0.985617	0.859455	0.855681
TERT	1	1	1	0.870196	0.820172	1.10655	0.915402	1.20462	1.07016
REX1	1	1	1	1.04874	0.847475	1.05934	0.909587	0.875907	1.00409
