# Supplementary material for: CETN3 deficiency induces microcephaly by disrupting neural stem/progenitor cell fate through impaired centrosome assembly and RNA splicing
Source: EMBO Mol Med. 2025 Sep 8;17(10):2735–61. doi: 10.1038/s44321-025-00302-7 (PMC12514221; doi:10.1038/s44321-025-00302-7)
Supplement: Supplementary file 8 — Source data Fig. 2 [file 44321_2025_302_MOESM8_ESM.zip › Figure 2/2F/organoid_size.csv]

ID	Batch	Cell_line	Time	Normalized_area
1_3_1	23_05	H9	Day 3	0.839099074
1_3_2	23_05	H9	Day 3	0.895080965
1_3_3	23_05	H9	Day 3	0.89794446
1_3_4	23_05	H9	Day 3	0.879599984
1_3_5	23_05	H9	Day 3	0.903044424
1_6_1	23_05	H9	Day 6	1.456799062
1_6_2	23_05	H9	Day 6	1.429212175
1_6_3	23_05	H9	Day 6	1.480521929
1_6_4	23_05	H9	Day 6	1.484422167
1_6_5	23_05	H9	Day 6	1.414020939
1_10_1	23_05	H9	Day 10	1.551561502
1_10_2	23_05	H9	Day 10	1.457928615
1_10_3	23_05	H9	Day 10	1.524119487
1_10_4	23_05	H9	Day 10	1.591729658
1_10_5	23_05	H9	Day 10	1.483303933
1_15_1	23_05	H9	Day 15	3.079318647
1_15_2	23_05	H9	Day 15	2.611181374
1_15_3	23_05	H9	Day 15	2.942264764
1_15_4	23_05	H9	Day 15	2.525056955
1_15_5	23_05	H9	Day 15	2.680043332
1_15_6	23_05	H9	Day 15	2.525620599
1_15_7	23_05	H9	Day 15	2.396509802
1_15_8	23_05	H9	Day 15	3.414666721
1_15_9	23_05	H9	Day 15	2.214144792
1_15_10	23_05	H9	Day 15	2.640739884
1_15_11	23_05	H9	Day 15	3.17524233
1_15_12	23_05	H9	Day 15	3.445406847
1_15_13	23_05	H9	Day 15	2.962062492
1_15_14	23_05	H9	Day 15	3.404699947
1_15_15	23_05	H9	Day 15	3.609807672
1_15_16	23_05	H9	Day 15	3.148737459
1_15_17	23_05	H9	Day 15	3.503084199
1_20_1	23_05	H9	Day 20	4.968591455
1_20_2	23_05	H9	Day 20	3.487261409
1_20_3	23_05	H9	Day 20	5.176770928
1_20_4	23_05	H9	Day 20	4.215650754
1_20_5	23_05	H9	Day 20	3.4415632
1_20_6	23_05	H9	Day 20	3.932375278
1_20_7	23_05	H9	Day 20	6.02422507
1_20_8	23_05	H9	Day 20	4.513062614
1_20_9	23_05	H9	Day 20	4.75066478
1_20_10	23_05	H9	Day 20	4.660121751
1_20_11	23_05	H9	Day 20	4.349485751
1_20_12	23_05	H9	Day 20	5.084729375
1_20_13	23_05	H9	Day 20	5.986809491
1_20_14	23_05	H9	Day 20	5.829231254
1_20_15	23_05	H9	Day 20	4.913569344
1_20_16	23_05	H9	Day 20	3.818362909
1_25_1	23_05	H9	Day 25	8.387862403
1_25_2	23_05	H9	Day 25	7.692130482
1_25_3	23_05	H9	Day 25	10.5143005
1_25_4	23_05	H9	Day 25	8.8274598
1_25_5	23_05	H9	Day 25	10.13313198
1_25_6	23_05	H9	Day 25	8.244013097
1_25_7	23_05	H9	Day 25	10.57209556
1_25_8	23_05	H9	Day 25	7.941944945
1_25_9	23_05	H9	Day 25	9.166379886
1_25_10	23_05	H9	Day 25	8.368730183
1_25_11	23_05	H9	Day 25	9.062931889
1_25_12	23_05	H9	Day 25	8.293595699
1_25_13	23_05	H9	Day 25	8.402277214
1_25_14	23_05	H9	Day 25	8.95212256
1_25_15	23_05	H9	Day 25	7.578070577
1_25_16	23_05	H9	Day 25	8.322298557
1_25_17	23_05	H9	Day 25	8.22115041
1_30_1	23_05	H9	Day 30	14.41208521
1_30_2	23_05	H9	Day 30	14.70631214
1_30_3	23_05	H9	Day 30	13.76979312
1_30_4	23_05	H9	Day 30	11.51047075
1_30_5	23_05	H9	Day 30	15.2773813
1_30_6	23_05	H9	Day 30	18.31200679
1_30_7	23_05	H9	Day 30	17.28593848
1_30_8	23_05	H9	Day 30	14.48668548
1_30_9	23_05	H9	Day 30	15.48980961
1_30_10	23_05	H9	Day 30	14.67320878
1_30_11	23_05	H9	Day 30	13.85133821
1_30_12	23_05	H9	Day 30	12.88640608
1_30_13	23_05	H9	Day 30	13.66338429
1_30_14	23_05	H9	Day 30	15.85626452
1_35_1	23_05	H9	Day 35	23.02859259
1_35_2	23_05	H9	Day 35	16.23016225
1_35_3	23_05	H9	Day 35	23.23584171
1_35_4	23_05	H9	Day 35	21.84299252
1_35_5	23_05	H9	Day 35	23.94124387
1_35_6	23_05	H9	Day 35	25.39022208
1_35_7	23_05	H9	Day 35	22.23384939
1_35_8	23_05	H9	Day 35	27.35070876
1_35_9	23_05	H9	Day 35	16.33084862
1_35_10	23_05	H9	Day 35	26.76623889
1_35_11	23_05	H9	Day 35	21.39114435
1_35_12	23_05	H9	Day 35	23.07504232
1_35_13	23_05	H9	Day 35	22.81716027
1_35_14	23_05	H9	Day 35	21.20690279
1_35_15	23_05	H9	Day 35	23.374874
1_35_16	23_05	H9	Day 35	22.13815207
1_35_17	23_05	H9	Day 35	18.73673665
1_40_1	23_05	H9	Day 40	31.18643373
1_40_2	23_05	H9	Day 40	27.54731881
1_40_3	23_05	H9	Day 40	30.14989838
1_40_4	23_05	H9	Day 40	33.83156959
1_40_5	23_05	H9	Day 40	35.77589393
1_40_6	23_05	H9	Day 40	29.50624811
1_40_7	23_05	H9	Day 40	20.69883504
1_40_8	23_05	H9	Day 40	29.91831974
1_40_9	23_05	H9	Day 40	32.49135438
1_40_10	23_05	H9	Day 40	29.32149044
1_40_11	23_05	H9	Day 40	29.16290036
1_40_12	23_05	H9	Day 40	30.65267828
1_40_13	23_05	H9	Day 40	30.55521533
1_45_1	23_05	H9	Day 45	27.64436489
1_45_2	23_05	H9	Day 45	25.58155995
1_45_3	23_05	H9	Day 45	20.55820806
1_45_4	23_05	H9	Day 45	45.09590211
1_45_5	23_05	H9	Day 45	33.98753992
1_45_6	23_05	H9	Day 45	51.1492556
1_45_7	23_05	H9	Day 45	30.35356372
1_45_8	23_05	H9	Day 45	41.40898163
1_45_9	23_05	H9	Day 45	53.44448968
1_45_10	23_05	H9	Day 45	42.01109642
1_45_11	23_05	H9	Day 45	44.65836806
1_45_12	23_05	H9	Day 45	48.98599228
1_45_13	23_05	H9	Day 45	38.22377533
1_45_14	23_05	H9	Day 45	38.94457426
1_45_15	23_05	H9	Day 45	37.83649935
1_45_16	23_05	H9	Day 45	37.57726591
1_45_17	23_05	H9	Day 45	45.04165805
1_45_18	23_05	H9	Day 45	26.49013343
1_50_1	23_05	H9	Day 50	65.28295143
1_50_2	23_05	H9	Day 50	44.2838299
1_50_3	23_05	H9	Day 50	44.27507806
1_50_4	23_05	H9	Day 50	58.33763273
1_50_5	23_05	H9	Day 50	58.52471406
1_50_6	23_05	H9	Day 50	46.06885791
1_50_7	23_05	H9	Day 50	37.18585953
1_50_8	23_05	H9	Day 50	48.31891749
1_50_9	23_05	H9	Day 50	55.20785473
1_50_10	23_05	H9	Day 50	50.84256583
1_50_11	23_05	H9	Day 50	37.03427657
1_50_12	23_05	H9	Day 50	46.72859618
1_50_13	23_05	H9	Day 50	45.95147354
1_50_14	23_05	H9	Day 50	40.77252382
1_50_15	23_05	H9	Day 50	49.08460208
1_50_16	23_05	H9	Day 50	51.34641743
1_60_1	23_05	H9	Day 60	75.39334431
1_60_2	23_05	H9	Day 60	35.00257964
1_60_3	23_05	H9	Day 60	68.02530903
1_60_4	23_05	H9	Day 60	84.86069386
1_60_5	23_05	H9	Day 60	77.36614687
1_60_6	23_05	H9	Day 60	75.74370661
1_60_7	23_05	H9	Day 60	57.79929369
1_60_8	23_05	H9	Day 60	58.97902968
1_60_9	23_05	H9	Day 60	54.84435024
1_60_10	23_05	H9	Day 60	63.71972325
1_60_11	23_05	H9	Day 60	58.2737992
1_60_12	23_05	H9	Day 60	62.64096555
1_60_13	23_05	H9	Day 60	66.88147578
1_60_14	23_05	H9	Day 60	62.08991758
1_60_15	23_05	H9	Day 60	34.92730807
1_60_16	23_05	H9	Day 60	51.54770967
1_60_17	23_05	H9	Day 60	43.76186807
2_3_1	23_07	H9	Day 3	1.15106609
2_3_2	23_07	H9	Day 3	1.140144064
2_3_3	23_07	H9	Day 3	1.147215651
2_3_4	23_07	H9	Day 3	1.135585109
2_3_5	23_07	H9	Day 3	1.199876794
2_3_6	23_07	H9	Day 3	1.134100166
2_3_7	23_07	H9	Day 3	1.139304256
2_3_8	23_07	H9	Day 3	1.172108816
2_3_9	23_07	H9	Day 3	1.13988601
2_3_10	23_07	H9	Day 3	1.127718986
2_3_11	23_07	H9	Day 3	1.143867739
2_3_12	23_07	H9	Day 3	1.146563725
2_3_13	23_07	H9	Day 3	1.169976474
2_3_14	23_07	H9	Day 3	1.190294838
2_3_15	23_07	H9	Day 3	1.152444642
2_3_16	23_07	H9	Day 3	1.147505396
2_3_17	23_07	H9	Day 3	1.170857027
2_3_18	23_07	H9	Day 3	1.159903311
2_3_19	23_07	H9	Day 3	1.148410849
2_3_20	23_07	H9	Day 3	1.127664659
2_3_21	23_07	H9	Day 3	1.104514491
2_3_22	23_07	H9	Day 3	1.132443187
2_3_23	23_07	H9	Day 3	1.11215425
2_6_1	23_07	H9	Day 6	1.49201439
2_6_2	23_07	H9	Day 6	1.624192409
2_6_3	23_07	H9	Day 6	1.513396661
2_6_4	23_07	H9	Day 6	1.452602288
2_6_5	23_07	H9	Day 6	1.54382667
2_6_6	23_07	H9	Day 6	1.425431909
2_6_7	23_07	H9	Day 6	1.567977364
2_6_8	23_07	H9	Day 6	1.469706294
2_6_9	23_07	H9	Day 6	1.543355835
2_6_10	23_07	H9	Day 6	1.465305792
2_6_11	23_07	H9	Day 6	1.579503779
2_6_12	23_07	H9	Day 6	1.443663204
2_6_13	23_07	H9	Day 6	1.583198027
2_6_14	23_07	H9	Day 6	1.488424269
2_6_15	23_07	H9	Day 6	1.484544404
2_6_16	23_07	H9	Day 6	1.563189781
2_6_17	23_07	H9	Day 6	1.486590727
2_6_18	23_07	H9	Day 6	1.633267311
2_6_19	23_07	H9	Day 6	1.563142245
2_6_20	23_07	H9	Day 6	1.478190388
2_6_21	23_07	H9	Day 6	1.579612434
2_6_22	23_07	H9	Day 6	1.473943813
2_6_23	23_07	H9	Day 6	1.484720967
2_6_24	23_07	H9	Day 6	1.504842395
2_10_1	23_07	H9	Day 10	1.526643437
2_10_2	23_07	H9	Day 10	1.465389547
2_10_4	23_07	H9	Day 10	1.442223534
2_10_5	23_07	H9	Day 10	1.43606419
2_10_6	23_07	H9	Day 10	1.473701605
2_10_7	23_07	H9	Day 10	1.471105218
2_10_8	23_07	H9	Day 10	1.575220987
2_10_9	23_07	H9	Day 10	1.566309067
2_10_10	23_07	H9	Day 10	1.537954808
2_10_11	23_07	H9	Day 10	1.493863778
2_10_12	23_07	H9	Day 10	1.533635798
2_10_13	23_07	H9	Day 10	1.451350499
2_10_14	23_07	H9	Day 10	1.53589943
2_10_16	23_07	H9	Day 10	1.535197704
2_10_17	23_07	H9	Day 10	1.478611423
2_10_18	23_07	H9	Day 10	1.575544687
2_10_19	23_07	H9	Day 10	1.581409758
2_10_20	23_07	H9	Day 10	1.549368042
2_10_21	23_07	H9	Day 10	1.571300376
2_10_22	23_07	H9	Day 10	1.540207122
2_10_23	23_07	H9	Day 10	1.579367962
2_10_24	23_07	H9	Day 10	1.547769918
2_15_1	23_07	H9	Day 15	3.220198068
2_15_2	23_07	H9	Day 15	2.367736772
2_15_3	23_07	H9	Day 15	2.424298153
2_15_4	23_07	H9	Day 15	3.660818626
2_15_5	23_07	H9	Day 15	3.553479445
2_15_6	23_07	H9	Day 15	2.278201059
2_15_7	23_07	H9	Day 15	3.607421804
2_15_8	23_07	H9	Day 15	3.017005376
2_15_9	23_07	H9	Day 15	3.209744614
2_15_10	23_07	H9	Day 15	2.449125672
2_15_12	23_07	H9	Day 15	3.672286188
2_15_13	23_07	H9	Day 15	3.549579207
2_15_14	23_07	H9	Day 15	2.866926553
2_15_15	23_07	H9	Day 15	3.743497797
2_15_16	23_07	H9	Day 15	3.272370266
2_15_17	23_07	H9	Day 15	2.138215773
2_15_18	23_07	H9	Day 15	3.202335745
2_15_19	23_07	H9	Day 15	2.291803226
2_20_1	23_07	H9	Day 20	5.112207607
2_20_2	23_07	H9	Day 20	6.095701524
2_20_3	23_07	H9	Day 20	5.190022232
2_20_4	23_07	H9	Day 20	5.536149723
2_20_5	23_07	H9	Day 20	6.280486358
2_20_6	23_07	H9	Day 20	6.204068394
2_20_7	23_07	H9	Day 20	5.836053842
2_20_8	23_07	H9	Day 20	4.820787582
2_20_10	23_07	H9	Day 20	5.59805554
2_20_11	23_07	H9	Day 20	5.703300861
2_20_12	23_07	H9	Day 20	3.444886212
2_20_13	23_07	H9	Day 20	5.825982942
2_20_14	23_07	H9	Day 20	3.54132374
2_20_15	23_07	H9	Day 20	3.258998989
2_20_16	23_07	H9	Day 20	3.556967703
2_25_1	23_07	H9	Day 25	9.597837261
2_25_2	23_07	H9	Day 25	10.94090464
2_25_3	23_07	H9	Day 25	9.620337766
2_25_4	23_07	H9	Day 25	8.847307329
2_25_5	23_07	H9	Day 25	8.482699543
2_25_6	23_07	H9	Day 25	8.584599216
2_25_7	23_07	H9	Day 25	8.061899349
2_25_8	23_07	H9	Day 25	8.86940038
2_25_10	23_07	H9	Day 25	7.80613606
2_25_11	23_07	H9	Day 25	10.67689268
2_25_12	23_07	H9	Day 25	8.651928696
2_25_13	23_07	H9	Day 25	8.411051053
2_30_1	23_07	H9	Day 30	14.30083221
2_30_6	23_07	H9	Day 30	20.52331299
2_30_7	23_07	H9	Day 30	17.40582045
2_30_8	23_07	H9	Day 30	20.62116529
2_30_9	23_07	H9	Day 30	17.55493949
2_30_10	23_07	H9	Day 30	16.47224415
2_30_11	23_07	H9	Day 30	19.00129189
2_30_12	23_07	H9	Day 30	15.74378916
2_30_13	23_07	H9	Day 30	13.39627568
2_30_14	23_07	H9	Day 30	15.50769231
2_30_16	23_07	H9	Day 30	14.53667553
2_30_17	23_07	H9	Day 30	18.12379935
2_35_1	23_07	H9	Day 35	21.36672428
2_35_2	23_07	H9	Day 35	22.44260156
2_35_3	23_07	H9	Day 35	24.43068645
2_35_4	23_07	H9	Day 35	26.36120264
2_35_5	23_07	H9	Day 35	27.3509985
2_35_6	23_07	H9	Day 35	20.72960233
2_35_7	23_07	H9	Day 35	18.8739671
2_35_10	23_07	H9	Day 35	20.89452152
2_35_12	23_07	H9	Day 35	28.45307959
2_35_13	23_07	H9	Day 35	24.56668548
2_35_14	23_07	H9	Day 35	17.50731266
2_40_1	23_07	H9	Day 40	31.40863188
2_40_2	23_07	H9	Day 40	28.96169966
2_40_3	23_07	H9	Day 40	33.55470019
2_40_4	23_07	H9	Day 40	18.53356207
2_40_6	23_07	H9	Day 40	29.45076195
2_40_7	23_07	H9	Day 40	25.10281321
2_40_8	23_07	H9	Day 40	20.85036259
2_40_12	23_07	H9	Day 40	17.6920975
2_40_13	23_07	H9	Day 40	29.24877352
2_40_14	23_07	H9	Day 40	28.58688742
2_45_1	23_07	H9	Day 45	39.11363201
2_45_2	23_07	H9	Day 45	41.21129988
2_45_3	23_07	H9	Day 45	45.17085595
2_45_4	23_07	H9	Day 45	31.47301891
2_45_5	23_07	H9	Day 45	43.10576918
2_45_6	23_07	H9	Day 45	39.51855609
2_45_7	23_07	H9	Day 45	38.83134919
2_50_1	23_07	H9	Day 50	42.4300292
2_50_3	23_07	H9	Day 50	27.08210995
2_50_4	23_07	H9	Day 50	54.54219525
2_50_5	23_07	H9	Day 50	61.83978259
2_60_1	23_07	H9	Day 60	63.2757192
2_60_2	23_07	H9	Day 60	33.02434689
2_60_3	23_07	H9	Day 60	82.64633483
2_60_4	23_07	H9	Day 60	82.72689217
2_60_5	23_07	H9	Day 60	35.17103082
2_60_6	23_07	H9	Day 60	63.17528971
3_3_1	23_09	H9	Day 3	0.735322851
3_3_2	23_09	H9	Day 3	0.746337685
3_3_3	23_09	H9	Day 3	0.751888112
3_3_4	23_09	H9	Day 3	0.743272727
3_3_5	23_09	H9	Day 3	0.723006427
3_3_6	23_09	H9	Day 3	0.728495735
3_3_7	23_09	H9	Day 3	0.75593775
3_3_8	23_09	H9	Day 3	0.736807793
3_3_9	23_09	H9	Day 3	0.766049396
3_3_10	23_09	H9	Day 3	0.735576377
3_3_11	23_09	H9	Day 3	0.738335745
3_3_12	23_09	H9	Day 3	0.785285743
3_3_13	23_09	H9	Day 3	0.75810631
3_3_14	23_09	H9	Day 3	0.736764784
3_3_15	23_09	H9	Day 3	0.763455273
3_3_16	23_09	H9	Day 3	0.764095881
3_3_17	23_09	H9	Day 3	0.753280246
3_3_18	23_09	H9	Day 3	0.740689923
3_6_1	23_09	H9	Day 6	1.326375359
3_6_2	23_09	H9	Day 6	1.379296819
3_6_3	23_09	H9	Day 6	1.404871337
3_6_4	23_09	H9	Day 6	1.354098064
3_6_5	23_09	H9	Day 6	1.356830268
3_6_6	23_09	H9	Day 6	1.390105663
3_6_7	23_09	H9	Day 6	1.424250293
3_6_8	23_09	H9	Day 6	1.379932899
3_6_9	23_09	H9	Day 6	1.403184931
3_6_10	23_09	H9	Day 6	1.45009192
3_6_11	23_09	H9	Day 6	1.396552488
3_6_12	23_09	H9	Day 6	1.347875339
3_6_13	23_09	H9	Day 6	1.428107523
3_6_14	23_09	H9	Day 6	1.383799183
3_6_15	23_09	H9	Day 6	1.400353127
3_10_1	23_09	H9	Day 10	1.372940539
3_10_2	23_09	H9	Day 10	1.434993492
3_10_3	23_09	H9	Day 10	1.41300004
3_10_4	23_09	H9	Day 10	1.442868669
3_10_5	23_09	H9	Day 10	1.369671854
3_10_6	23_09	H9	Day 10	1.413869275
3_10_7	23_09	H9	Day 10	1.426260399
3_10_8	23_09	H9	Day 10	1.363218238
3_10_9	23_09	H9	Day 10	1.386791705
3_10_10	23_09	H9	Day 10	1.367005295
3_10_11	23_09	H9	Day 10	1.406734306
3_10_12	23_09	H9	Day 10	1.349099964
3_10_13	23_09	H9	Day 10	1.36393581
3_10_14	23_09	H9	Day 10	1.43378924
3_10_15	23_09	H9	Day 10	1.445985691
3_10_16	23_09	H9	Day 10	1.4000747
3_15_1	23_09	H9	Day 15	3.269911961
3_15_2	23_09	H9	Day 15	3.046896641
3_15_3	23_09	H9	Day 15	3.361982942
3_15_4	23_09	H9	Day 15	3.393522131
3_15_5	23_09	H9	Day 15	3.58513408
3_15_7	23_09	H9	Day 15	3.468808278
3_15_8	23_09	H9	Day 15	3.200103804
3_15_10	23_09	H9	Day 15	3.222645054
3_15_11	23_09	H9	Day 15	3.680061765
3_15_12	23_09	H9	Day 15	3.744115769
3_15_13	23_09	H9	Day 15	3.668050932
3_15_14	23_09	H9	Day 15	3.321912123
3_15_15	23_09	H9	Day 15	3.702215934
3_15_17	23_09	H9	Day 15	3.559256235
3_15_18	23_09	H9	Day 15	3.245869922
3_20_1	23_09	H9	Day 20	5.01935341
3_20_2	23_09	H9	Day 20	5.681420591
3_20_3	23_09	H9	Day 20	4.831849954
3_20_4	23_09	H9	Day 20	5.84078257
3_20_5	23_09	H9	Day 20	4.662826792
3_20_6	23_09	H9	Day 20	5.829018473
3_20_7	23_09	H9	Day 20	5.85350192
3_20_8	23_09	H9	Day 20	5.424930676
3_20_9	23_09	H9	Day 20	5.967301508
3_20_10	23_09	H9	Day 20	4.067742754
3_20_11	23_09	H9	Day 20	6.476390153
3_20_12	23_09	H9	Day 20	4.112352157
3_20_13	23_09	H9	Day 20	5.82626816
3_20_14	23_09	H9	Day 20	4.713305792
3_20_15	23_09	H9	Day 20	3.592891548
3_20_16	23_09	H9	Day 20	5.469555924
3_25_1	23_09	H9	Day 25	8.935634262
3_25_2	23_09	H9	Day 25	7.535659162
3_25_3	23_09	H9	Day 25	6.573796516
3_25_4	23_09	H9	Day 25	8.967913659
3_25_5	23_09	H9	Day 25	9.015350338
3_25_6	23_09	H9	Day 25	8.400746999
3_25_7	23_09	H9	Day 25	6.401860059
3_25_8	23_09	H9	Day 25	5.323809693
3_25_9	23_09	H9	Day 25	5.661036582
3_25_10	23_09	H9	Day 25	6.469732811
3_25_11	23_09	H9	Day 25	6.444027002
3_25_12	23_09	H9	Day 25	9.731020332
3_25_13	23_09	H9	Day 25	10.9734919
3_25_14	23_09	H9	Day 25	10.24273705
3_25_15	23_09	H9	Day 25	8.966682243
3_25_16	23_09	H9	Day 25	9.063891669
3_25_17	23_09	H9	Day 25	5.480996322
3_25_18	23_09	H9	Day 25	8.883480173
3_25_19	23_09	H9	Day 25	5.764937305
3_30_1	23_09	H9	Day 30	16.31295687
3_30_2	23_09	H9	Day 30	12.91716432
3_30_3	23_09	H9	Day 30	12.17274619
3_30_4	23_09	H9	Day 30	12.57061126
3_30_5	23_09	H9	Day 30	9.846936416
3_30_6	23_09	H9	Day 30	9.353473625
3_30_7	23_09	H9	Day 30	11.81337192
3_30_8	23_09	H9	Day 30	13.41728219
3_30_9	23_09	H9	Day 30	8.561691257
3_30_10	23_09	H9	Day 30	16.05885056
3_30_11	23_09	H9	Day 30	15.13559643
3_30_12	23_09	H9	Day 30	8.042187639
3_30_13	23_09	H9	Day 30	17.01377744
3_30_14	23_09	H9	Day 30	13.84210259
3_30_15	23_09	H9	Day 30	9.736643195
3_30_16	23_09	H9	Day 30	9.678141881
3_30_17	23_09	H9	Day 30	8.873846154
3_30_18	23_09	H9	Day 30	13.59801965
3_35_1	23_09	H9	Day 35	22.74567476
3_35_2	23_09	H9	Day 35	17.86859744
3_35_3	23_09	H9	Day 35	12.08901896
3_35_4	23_09	H9	Day 35	18.65608796
3_35_5	23_09	H9	Day 35	17.55586305
3_35_6	23_09	H9	Day 35	24.49597866
3_35_7	23_09	H9	Day 35	23.59208311
3_35_8	23_09	H9	Day 35	17.33394559
3_35_9	23_09	H9	Day 35	18.75681054
3_35_10	23_09	H9	Day 35	17.29746489
3_35_11	23_09	H9	Day 35	21.59223639
3_35_12	23_09	H9	Day 35	12.8075864
3_35_13	23_09	H9	Day 35	12.79764453
3_35_14	23_09	H9	Day 35	13.94871967
3_35_15	23_09	H9	Day 35	17.87025442
3_40_1	23_09	H9	Day 40	25.57957039
3_40_2	23_09	H9	Day 40	13.50118145
3_40_3	23_09	H9	Day 40	15.47339375
3_40_4	23_09	H9	Day 40	16.6087774
3_40_5	23_09	H9	Day 40	18.26419888
3_40_6	23_09	H9	Day 40	20.30527087
3_40_7	23_09	H9	Day 40	27.85878556
3_40_8	23_09	H9	Day 40	23.29604527
3_40_9	23_09	H9	Day 40	13.59833655
3_40_10	23_09	H9	Day 40	13.05809806
3_40_11	23_09	H9	Day 40	18.54248078
3_40_12	23_09	H9	Day 40	16.5594121
3_40_13	23_09	H9	Day 40	16.79944767
3_40_14	23_09	H9	Day 40	24.05639937
3_40_15	23_09	H9	Day 40	24.36056817
3_45_1	23_09	H9	Day 45	19.97281707
3_45_2	23_09	H9	Day 45	29.02744388
3_45_3	23_09	H9	Day 45	34.42036589
3_45_4	23_09	H9	Day 45	25.65980656
3_45_5	23_09	H9	Day 45	16.78238278
3_45_6	23_09	H9	Day 45	22.83758485
3_45_7	23_09	H9	Day 45	16.87397378
3_45_8	23_09	H9	Day 45	22.07299785
3_45_9	23_09	H9	Day 45	26.62837201
3_45_10	23_09	H9	Day 45	29.2814782
3_45_11	23_09	H9	Day 45	26.75144651
3_45_12	23_09	H9	Day 45	25.66029759
3_50_1	23_09	H9	Day 50	23.42156052
3_50_2	23_09	H9	Day 50	21.13236318
3_50_3	23_09	H9	Day 50	20.09826006
3_50_5	23_09	H9	Day 50	26.99216534
3_50_6	23_09	H9	Day 50	19.641316
3_50_7	23_09	H9	Day 50	23.40368135
3_50_8	23_09	H9	Day 50	20.74690689
3_50_9	23_09	H9	Day 50	28.70668763
3_50_10	23_09	H9	Day 50	23.2603592
3_50_11	23_09	H9	Day 50	28.67861243
3_50_12	23_09	H9	Day 50	28.69169686
3_50_13	23_09	H9	Day 50	20.33692813
3_60_1	23_09	H9	Day 60	32.03475394
3_60_2	23_09	H9	Day 60	34.2846691
3_60_3	23_09	H9	Day 60	49.45836037
3_60_4	23_09	H9	Day 60	39.45804422
3_60_5	23_09	H9	Day 60	26.26778479
3_60_6	23_09	H9	Day 60	28.67783257
3_60_7	23_09	H9	Day 60	25.86670229
3_60_8	23_09	H9	Day 60	45.56905007
3_60_9	23_09	H9	Day 60	28.48220158
3_60_10	23_09	H9	Day 60	32.11118086
5_3_1	23_10	H9	Day 3	1.197674279
5_3_2	23_10	H9	Day 3	1.209182586
5_3_3	23_10	H9	Day 3	1.129932819
5_3_4	23_10	H9	Day 3	1.196345527
5_3_5	23_10	H9	Day 3	1.157381624
5_3_6	23_10	H9	Day 3	1.157759651
5_3_7	23_10	H9	Day 3	1.156360726
5_3_8	23_10	H9	Day 3	1.158092405
5_3_9	23_10	H9	Day 3	1.16131129
5_3_10	23_10	H9	Day 3	1.204874894
5_6_1	23_10	H9	Day 6	1.777696107
5_6_2	23_10	H9	Day 6	1.778836978
5_6_3	23_10	H9	Day 6	1.759242977
5_6_4	23_10	H9	Day 6	1.808574316
5_6_5	23_10	H9	Day 6	1.780075185
5_6_6	23_10	H9	Day 6	1.746089009
5_6_7	23_10	H9	Day 6	1.796085856
5_6_8	23_10	H9	Day 6	1.828901734
5_6_9	23_10	H9	Day 6	1.695895226
5_6_10	23_10	H9	Day 6	1.813131008
5_10_1	23_10	H9	Day 10	1.547314928
5_10_2	23_10	H9	Day 10	1.520522576
5_10_3	23_10	H9	Day 10	1.548865516
5_10_4	23_10	H9	Day 10	1.546149157
5_10_5	23_10	H9	Day 10	1.599163426
5_10_6	23_10	H9	Day 10	1.537932172
5_10_7	23_10	H9	Day 10	1.572341647
5_10_8	23_10	H9	Day 10	1.481497554
5_10_9	23_10	H9	Day 10	1.493743805
5_10_10	23_10	H9	Day 10	1.495197057
5_15_1	23_10	H9	Day 15	3.933900966
5_15_2	23_10	H9	Day 15	3.874736408
5_15_3	23_10	H9	Day 15	4.090942722
5_15_4	23_10	H9	Day 15	4.032457254
5_15_5	23_10	H9	Day 15	3.803554226
5_15_6	23_10	H9	Day 15	3.983834431
5_15_7	23_10	H9	Day 15	3.938767776
5_15_8	23_10	H9	Day 15	3.660528882
5_15_9	23_10	H9	Day 15	3.612671167
5_15_10	23_10	H9	Day 15	3.981491572
5_15_11	23_10	H9	Day 15	3.266588949
5_15_12	23_10	H9	Day 15	3.903154048
5_15_13	23_10	H9	Day 15	3.951928534
5_15_14	23_10	H9	Day 15	3.602629694
5_15_15	23_10	H9	Day 15	4.033835806
5_15_16	23_10	H9	Day 15	3.99598561
5_20_1	23_10	H9	Day 20	7.13320118
5_20_2	23_10	H9	Day 20	6.549498686
5_20_3	23_10	H9	Day 20	5.227668701
5_20_4	23_10	H9	Day 20	6.400519989
5_20_5	23_10	H9	Day 20	6.466475444
5_20_7	23_10	H9	Day 20	6.461558834
5_20_8	23_10	H9	Day 20	6.351605158
5_20_9	23_10	H9	Day 20	6.028496544
5_20_10	23_10	H9	Day 20	5.919987065
5_20_11	23_10	H9	Day 20	5.872729213
5_20_12	23_10	H9	Day 20	6.106354178
5_20_13	23_10	H9	Day 20	5.650558228
5_20_14	23_10	H9	Day 20	6.234733821
5_25_1	23_10	H9	Day 25	8.272634464
5_25_2	23_10	H9	Day 25	8.613347346
5_25_3	23_10	H9	Day 25	7.877340879
5_25_4	23_10	H9	Day 25	10.45714831
5_25_5	23_10	H9	Day 25	10.13064198
5_25_6	23_10	H9	Day 25	10.68124791
5_25_7	23_10	H9	Day 25	7.586464125
5_25_8	23_10	H9	Day 25	8.130632281
5_25_9	23_10	H9	Day 25	9.382239864
5_25_10	23_10	H9	Day 25	8.845903876
5_25_11	23_10	H9	Day 25	6.618589272
5_25_12	23_10	H9	Day 25	7.578251667
5_25_13	23_10	H9	Day 25	7.364039614
5_25_14	23_10	H9	Day 25	9.373312098
5_25_15	23_10	H9	Day 25	8.272118356
5_25_16	23_10	H9	Day 25	7.689341687
5_25_17	23_10	H9	Day 25	8.787185254
5_25_18	23_10	H9	Day 25	8.232722099
5_25_19	23_10	H9	Day 25	8.468556368
5_30_1	23_10	H9	Day 30	17.46912971
5_30_2	23_10	H9	Day 30	16.19974809
5_30_3	23_10	H9	Day 30	10.65033575
5_30_4	23_10	H9	Day 30	16.49575876
5_30_5	23_10	H9	Day 30	13.77920983
5_30_6	23_10	H9	Day 30	12.83730337
5_30_7	23_10	H9	Day 30	15.32449202
5_30_8	23_10	H9	Day 30	15.05569021
5_30_9	23_10	H9	Day 30	12.48120684
5_30_10	23_10	H9	Day 30	12.56915348
5_30_11	23_10	H9	Day 30	11.9605533
5_30_12	23_10	H9	Day 30	10.94153846
5_30_13	23_10	H9	Day 30	13.30257035
5_30_14	23_10	H9	Day 30	15.73927095
5_30_15	23_10	H9	Day 30	13.74032968
5_30_16	23_10	H9	Day 30	13.38709439
5_30_17	23_10	H9	Day 30	11.88056558
5_30_18	23_10	H9	Day 30	14.79482922
5_30_19	23_10	H9	Day 30	12.27997898
5_35_1	23_10	H9	Day 35	19.16615676
5_35_2	23_10	H9	Day 35	18.96565326
5_35_3	23_10	H9	Day 35	23.22609903
5_35_4	23_10	H9	Day 35	15.60319948
5_35_5	23_10	H9	Day 35	20.6636763
5_35_6	23_10	H9	Day 35	25.58462282
5_35_7	23_10	H9	Day 35	22.42838595
5_35_8	23_10	H9	Day 35	17.84277392
5_35_9	23_10	H9	Day 35	22.7457472
5_35_10	23_10	H9	Day 35	20.5753222
5_35_11	23_10	H9	Day 35	24.61359699
5_35_12	23_10	H9	Day 35	24.1354273
5_35_13	23_10	H9	Day 35	17.91492041
5_35_14	23_10	H9	Day 35	20.9418586
5_35_15	23_10	H9	Day 35	17.72257504
5_35_16	23_10	H9	Day 35	21.20061894
5_40_1	23_10	H9	Day 40	19.29933983
5_40_2	23_10	H9	Day 40	25.72165407
5_40_3	23_10	H9	Day 40	21.63906641
5_40_4	23_10	H9	Day 40	23.27037568
5_40_5	23_10	H9	Day 40	20.6641743
5_40_6	23_10	H9	Day 40	23.2078451
5_40_7	23_10	H9	Day 40	19.00155447
5_45_1	23_10	H9	Day 45	28.76113387
5_45_2	23_10	H9	Day 45	29.2766257
5_45_3	23_10	H9	Day 45	26.18275045
5_45_4	23_10	H9	Day 45	26.62415495
5_45_5	23_10	H9	Day 45	31.06226028
5_45_6	23_10	H9	Day 45	27.70204614
5_45_7	23_10	H9	Day 45	37.99819169
5_45_8	23_10	H9	Day 45	31.32718385
5_50_1	23_10	H9	Day 50	26.87414552
5_50_2	23_10	H9	Day 50	34.92392864
5_50_3	23_10	H9	Day 50	32.41114067
5_50_4	23_10	H9	Day 50	28.38382285
5_60_1	23_10	H9	Day 60	46.15935132
5_60_2	23_10	H9	Day 60	56.20091376
5_60_3	23_10	H9	Day 60	41.80974641
5_60_4	23_10	H9	Day 60	58.23128203
1_3_1	23_05	CETN3.KO..7.5	Day 3	0.892432515
1_3_2	23_05	CETN3.KO..7.5	Day 3	0.906215773
1_3_3	23_05	CETN3.KO..7.5	Day 3	0.893842758
1_3_4	23_05	CETN3.KO..7.5	Day 3	0.914860585
1_3_5	23_05	CETN3.KO..7.5	Day 3	0.949580177
1_6_1	23_05	CETN3.KO..7.5	Day 6	1.331719795
1_6_2	23_05	CETN3.KO..7.5	Day 6	1.388573184
1_6_3	23_05	CETN3.KO..7.5	Day 6	1.372761712
1_6_4	23_05	CETN3.KO..7.5	Day 6	1.405840171
1_6_5	23_05	CETN3.KO..7.5	Day 6	1.36027778
1_10_1	23_05	CETN3.KO..7.5	Day 10	1.43124039
1_10_2	23_05	CETN3.KO..7.5	Day 10	1.242154655
1_10_3	23_05	CETN3.KO..7.5	Day 10	1.431582198
1_10_4	23_05	CETN3.KO..7.5	Day 10	1.403753102
1_10_5	23_05	CETN3.KO..7.5	Day 10	1.4406571
1_15_1	23_05	CETN3.KO..7.5	Day 15	2.67202781
1_15_2	23_05	CETN3.KO..7.5	Day 15	2.408350863
1_15_3	23_05	CETN3.KO..7.5	Day 15	2.860375601
1_15_4	23_05	CETN3.KO..7.5	Day 15	2.541635798
1_15_5	23_05	CETN3.KO..7.5	Day 15	2.193892073
1_15_6	23_05	CETN3.KO..7.5	Day 15	3.089935082
1_15_7	23_05	CETN3.KO..7.5	Day 15	2.556070981
1_15_8	23_05	CETN3.KO..7.5	Day 15	2.241152189
1_15_9	23_05	CETN3.KO..7.5	Day 15	2.997680747
1_15_10	23_05	CETN3.KO..7.5	Day 15	3.630049072
1_15_11	23_05	CETN3.KO..7.5	Day 15	3.225216541
1_15_12	23_05	CETN3.KO..7.5	Day 15	2.865251465
1_15_13	23_05	CETN3.KO..7.5	Day 15	2.673560289
1_15_14	23_05	CETN3.KO..7.5	Day 15	2.858763895
1_15_15	23_05	CETN3.KO..7.5	Day 15	2.409856179
1_20_1	23_05	CETN3.KO..7.5	Day 20	5.467120255
1_20_2	23_05	CETN3.KO..7.5	Day 20	4.829500303
1_20_3	23_05	CETN3.KO..7.5	Day 20	5.684010186
1_20_4	23_05	CETN3.KO..7.5	Day 20	3.884395327
1_20_5	23_05	CETN3.KO..7.5	Day 20	3.589774526
1_20_6	23_05	CETN3.KO..7.5	Day 20	3.781904847
1_20_7	23_05	CETN3.KO..7.5	Day 20	5.3505115
1_20_8	23_05	CETN3.KO..7.5	Day 20	3.375827317
1_20_9	23_05	CETN3.KO..7.5	Day 20	3.86662355
1_20_10	23_05	CETN3.KO..7.5	Day 20	3.535967986
1_20_11	23_05	CETN3.KO..7.5	Day 20	3.561300295
1_20_12	23_05	CETN3.KO..7.5	Day 20	4.127470957
1_20_13	23_05	CETN3.KO..7.5	Day 20	4.11934678
1_20_14	23_05	CETN3.KO..7.5	Day 20	4.001490764
1_25_1	23_05	CETN3.KO..7.5	Day 25	7.076259509
1_25_2	23_05	CETN3.KO..7.5	Day 25	6.252098145
1_25_3	23_05	CETN3.KO..7.5	Day 25	7.113066171
1_25_4	23_05	CETN3.KO..7.5	Day 25	7.53713505
1_25_5	23_05	CETN3.KO..7.5	Day 25	7.476569304
1_25_6	23_05	CETN3.KO..7.5	Day 25	7.943746797
1_25_7	23_05	CETN3.KO..7.5	Day 25	7.363134161
1_25_8	23_05	CETN3.KO..7.5	Day 25	9.30076721
1_25_9	23_05	CETN3.KO..7.5	Day 25	7.182143175
1_25_10	23_05	CETN3.KO..7.5	Day 25	9.286207527
1_25_11	23_05	CETN3.KO..7.5	Day 25	7.777496584
1_25_12	23_05	CETN3.KO..7.5	Day 25	7.30725866
1_25_13	23_05	CETN3.KO..7.5	Day 25	9.293695622
1_25_14	23_05	CETN3.KO..7.5	Day 25	6.884955415
1_25_15	23_05	CETN3.KO..7.5	Day 25	9.038013824
1_25_16	23_05	CETN3.KO..7.5	Day 25	8.864755406
1_25_17	23_05	CETN3.KO..7.5	Day 25	8.235673875
1_30_1	23_05	CETN3.KO..7.5	Day 30	10.1882469
1_30_2	23_05	CETN3.KO..7.5	Day 30	10.42677036
1_30_3	23_05	CETN3.KO..7.5	Day 30	9.924307369
1_30_4	23_05	CETN3.KO..7.5	Day 30	9.985253406
1_30_5	23_05	CETN3.KO..7.5	Day 30	13.30406435
1_30_6	23_05	CETN3.KO..7.5	Day 30	13.93265694
1_30_7	23_05	CETN3.KO..7.5	Day 30	14.33337419
1_30_8	23_05	CETN3.KO..7.5	Day 30	9.543229395
1_30_9	23_05	CETN3.KO..7.5	Day 30	13.61916197
1_30_10	23_05	CETN3.KO..7.5	Day 30	9.83994632
1_30_11	23_05	CETN3.KO..7.5	Day 30	14.00272089
1_30_12	23_05	CETN3.KO..7.5	Day 30	9.935172804
1_30_13	23_05	CETN3.KO..7.5	Day 30	10.73808319
1_30_14	23_05	CETN3.KO..7.5	Day 30	14.96838643
1_30_15	23_05	CETN3.KO..7.5	Day 30	9.765011035
1_30_16	23_05	CETN3.KO..7.5	Day 30	9.734805126
1_35_1	23_05	CETN3.KO..7.5	Day 35	13.38747468
1_35_2	23_05	CETN3.KO..7.5	Day 35	15.57855305
1_35_3	23_05	CETN3.KO..7.5	Day 35	12.49410954
1_35_4	23_05	CETN3.KO..7.5	Day 35	13.83688718
1_35_5	23_05	CETN3.KO..7.5	Day 35	19.27515518
1_35_6	23_05	CETN3.KO..7.5	Day 35	13.81854271
1_35_7	23_05	CETN3.KO..7.5	Day 35	20.69327556
1_35_8	23_05	CETN3.KO..7.5	Day 35	14.65736335
1_35_9	23_05	CETN3.KO..7.5	Day 35	22.68785254
1_35_10	23_05	CETN3.KO..7.5	Day 35	21.49303497
1_35_11	23_05	CETN3.KO..7.5	Day 35	13.84494571
1_35_12	23_05	CETN3.KO..7.5	Day 35	19.76597405
1_35_13	23_05	CETN3.KO..7.5	Day 35	20.62047714
1_35_14	23_05	CETN3.KO..7.5	Day 35	15.59198092
1_35_15	23_05	CETN3.KO..7.5	Day 35	12.30131145
1_35_16	23_05	CETN3.KO..7.5	Day 35	14.77851296
1_35_17	23_05	CETN3.KO..7.5	Day 35	12.83323788
1_35_18	23_05	CETN3.KO..7.5	Day 35	20.83064182
1_40_1	23_05	CETN3.KO..7.5	Day 40	21.15186936
1_40_2	23_05	CETN3.KO..7.5	Day 40	19.00269534
1_40_3	23_05	CETN3.KO..7.5	Day 40	20.77369789
1_40_4	23_05	CETN3.KO..7.5	Day 40	25.43876341
1_40_5	23_05	CETN3.KO..7.5	Day 40	17.85048838
1_40_6	23_05	CETN3.KO..7.5	Day 40	18.39005683
1_40_7	23_05	CETN3.KO..7.5	Day 40	17.81057601
1_40_8	23_05	CETN3.KO..7.5	Day 40	16.61559546
1_40_9	23_05	CETN3.KO..7.5	Day 40	15.65875807
1_40_10	23_05	CETN3.KO..7.5	Day 40	15.39758018
1_40_11	23_05	CETN3.KO..7.5	Day 40	18.90023429
1_40_12	23_05	CETN3.KO..7.5	Day 40	18.38500441
1_40_13	23_05	CETN3.KO..7.5	Day 40	16.46500958
1_40_14	23_05	CETN3.KO..7.5	Day 40	15.72593363
1_40_15	23_05	CETN3.KO..7.5	Day 40	13.58755261
1_40_16	23_05	CETN3.KO..7.5	Day 40	28.29083148
1_40_17	23_05	CETN3.KO..7.5	Day 40	29.36455378
1_40_18	23_05	CETN3.KO..7.5	Day 40	25.71935422
1_40_19	23_05	CETN3.KO..7.5	Day 40	29.80395198
1_40_20	23_05	CETN3.KO..7.5	Day 40	28.57750693
1_45_1	23_05	CETN3.KO..7.5	Day 45	34.42374531
1_45_2	23_05	CETN3.KO..7.5	Day 45	23.92197492
1_45_3	23_05	CETN3.KO..7.5	Day 45	27.92728317
1_45_4	23_05	CETN3.KO..7.5	Day 45	25.54247996
1_45_5	23_05	CETN3.KO..7.5	Day 45	23.66843162
1_45_6	23_05	CETN3.KO..7.5	Day 45	41.14628212
1_45_7	23_05	CETN3.KO..7.5	Day 45	42.31278926
1_45_8	23_05	CETN3.KO..7.5	Day 45	31.31043116
1_45_9	23_05	CETN3.KO..7.5	Day 45	20.44948888
1_45_10	23_05	CETN3.KO..7.5	Day 45	32.62866568
1_45_11	23_05	CETN3.KO..7.5	Day 45	22.27024633
1_45_12	23_05	CETN3.KO..7.5	Day 45	41.77309268
1_45_13	23_05	CETN3.KO..7.5	Day 45	23.12980375
1_45_14	23_05	CETN3.KO..7.5	Day 45	29.5850485
1_45_15	23_05	CETN3.KO..7.5	Day 45	23.65690693
1_45_16	23_05	CETN3.KO..7.5	Day 45	27.42825519
1_45_17	23_05	CETN3.KO..7.5	Day 45	36.9255285
1_45_18	23_05	CETN3.KO..7.5	Day 45	32.56194376
1_45_19	23_05	CETN3.KO..7.5	Day 45	30.8412403
1_50_1	23_05	CETN3.KO..7.5	Day 50	33.82183271
1_50_2	23_05	CETN3.KO..7.5	Day 50	25.84645464
1_50_3	23_05	CETN3.KO..7.5	Day 50	23.30980852
1_50_5	23_05	CETN3.KO..7.5	Day 50	27.68442693
1_50_7	23_05	CETN3.KO..7.5	Day 50	27.49127996
1_50_8	23_05	CETN3.KO..7.5	Day 50	22.03016295
1_50_9	23_05	CETN3.KO..7.5	Day 50	26.81478901
1_50_10	23_05	CETN3.KO..7.5	Day 50	30.54538202
1_50_11	23_05	CETN3.KO..7.5	Day 50	26.6240683
1_50_12	23_05	CETN3.KO..7.5	Day 50	34.9799635
1_50_13	23_05	CETN3.KO..7.5	Day 50	24.45251529
1_50_14	23_05	CETN3.KO..7.5	Day 50	25.79778518
1_50_15	23_05	CETN3.KO..7.5	Day 50	40.47265067
1_50_16	23_05	CETN3.KO..7.5	Day 50	42.4276896
1_50_17	23_05	CETN3.KO..7.5	Day 50	47.30763269
1_60_1	23_05	CETN3.KO..7.5	Day 60	41.27663538
1_60_5	23_05	CETN3.KO..7.5	Day 60	33.97078723
1_60_6	23_05	CETN3.KO..7.5	Day 60	33.64263669
1_60_7	23_05	CETN3.KO..7.5	Day 60	35.13469482
1_60_8	23_05	CETN3.KO..7.5	Day 60	37.48036027
1_60_9	23_05	CETN3.KO..7.5	Day 60	38.65931639
1_60_10	23_05	CETN3.KO..7.5	Day 60	62.26905583
1_60_11	23_05	CETN3.KO..7.5	Day 60	56.11948991
1_60_12	23_05	CETN3.KO..7.5	Day 60	44.97285649
1_60_13	23_05	CETN3.KO..7.5	Day 60	40.77113739
1_60_14	23_05	CETN3.KO..7.5	Day 60	34.70960975
1_60_15	23_05	CETN3.KO..7.5	Day 60	56.7404948
2_3_1	23_07	CETN3.KO..7.5	Day 3	1.08297603
2_3_2	23_07	CETN3.KO..7.5	Day 3	1.071214196
2_3_3	23_07	CETN3.KO..7.5	Day 3	1.077378067
2_3_4	23_07	CETN3.KO..7.5	Day 3	1.0895134
2_3_5	23_07	CETN3.KO..7.5	Day 3	1.06440519
2_3_6	23_07	CETN3.KO..7.5	Day 3	1.069192773
2_3_7	23_07	CETN3.KO..7.5	Day 3	1.105822871
2_3_8	23_07	CETN3.KO..7.5	Day 3	1.05216573
2_3_9	23_07	CETN3.KO..7.5	Day 3	1.072416185
2_3_10	23_07	CETN3.KO..7.5	Day 3	1.078374065
2_3_11	23_07	CETN3.KO..7.5	Day 3	1.079741299
2_3_12	23_07	CETN3.KO..7.5	Day 3	1.048826873
2_3_13	23_07	CETN3.KO..7.5	Day 3	1.074274627
2_3_14	23_07	CETN3.KO..7.5	Day 3	1.091494078
2_3_15	23_07	CETN3.KO..7.5	Day 3	1.088010348
2_3_16	23_07	CETN3.KO..7.5	Day 3	1.06376911
2_3_17	23_07	CETN3.KO..7.5	Day 3	1.086267351
2_3_18	23_07	CETN3.KO..7.5	Day 3	1.090015926
2_3_19	23_07	CETN3.KO..7.5	Day 3	1.093884474
2_3_20	23_07	CETN3.KO..7.5	Day 3	1.108432839
2_3_21	23_07	CETN3.KO..7.5	Day 3	1.113503375
2_6_1	23_07	CETN3.KO..7.5	Day 6	1.384777073
2_6_2	23_07	CETN3.KO..7.5	Day 6	1.445743482
2_6_3	23_07	CETN3.KO..7.5	Day 6	1.453061805
2_6_4	23_07	CETN3.KO..7.5	Day 6	1.434352884
2_6_5	23_07	CETN3.KO..7.5	Day 6	1.42122608
2_6_6	23_07	CETN3.KO..7.5	Day 6	1.417233033
2_6_7	23_07	CETN3.KO..7.5	Day 6	1.423256558
2_6_9	23_07	CETN3.KO..7.5	Day 6	1.466682081
2_6_10	23_07	CETN3.KO..7.5	Day 6	1.430158373
2_6_11	23_07	CETN3.KO..7.5	Day 6	1.411981406
2_6_12	23_07	CETN3.KO..7.5	Day 6	1.472612798
2_6_13	23_07	CETN3.KO..7.5	Day 6	1.436030236
2_6_14	23_07	CETN3.KO..7.5	Day 6	1.458578277
2_6_15	23_07	CETN3.KO..7.5	Day 6	1.388297021
2_6_16	23_07	CETN3.KO..7.5	Day 6	1.384111565
2_6_17	23_07	CETN3.KO..7.5	Day 6	1.413799103
2_6_18	23_07	CETN3.KO..7.5	Day 6	1.402503577
2_6_19	23_07	CETN3.KO..7.5	Day 6	1.351302478
2_6_20	23_07	CETN3.KO..7.5	Day 6	1.417239824
2_6_21	23_07	CETN3.KO..7.5	Day 6	1.376858887
2_6_22	23_07	CETN3.KO..7.5	Day 6	1.471476454
2_6_23	23_07	CETN3.KO..7.5	Day 6	1.486067828
2_6_24	23_07	CETN3.KO..7.5	Day 6	1.336251587
2_10_2	23_07	CETN3.KO..7.5	Day 10	1.450008165
2_10_3	23_07	CETN3.KO..7.5	Day 10	1.414319738
2_10_4	23_07	CETN3.KO..7.5	Day 10	1.420594527
2_10_5	23_07	CETN3.KO..7.5	Day 10	1.437334088
2_10_6	23_07	CETN3.KO..7.5	Day 10	1.460783055
2_10_9	23_07	CETN3.KO..7.5	Day 10	1.513211043
2_10_10	23_07	CETN3.KO..7.5	Day 10	1.473305469
2_10_11	23_07	CETN3.KO..7.5	Day 10	1.453113869
2_10_12	23_07	CETN3.KO..7.5	Day 10	1.404058693
2_10_13	23_07	CETN3.KO..7.5	Day 10	1.486923481
2_10_14	23_07	CETN3.KO..7.5	Day 10	1.453018796
2_10_15	23_07	CETN3.KO..7.5	Day 10	1.485508711
2_10_16	23_07	CETN3.KO..7.5	Day 10	1.475820365
2_10_17	23_07	CETN3.KO..7.5	Day 10	1.455187356
2_10_18	23_07	CETN3.KO..7.5	Day 10	1.502707789
2_10_19	23_07	CETN3.KO..7.5	Day 10	1.435620518
2_10_20	23_07	CETN3.KO..7.5	Day 10	1.443615668
2_10_21	23_07	CETN3.KO..7.5	Day 10	1.447912042
2_10_22	23_07	CETN3.KO..7.5	Day 10	1.428388213
2_10_23	23_07	CETN3.KO..7.5	Day 10	1.391386879
2_10_24	23_07	CETN3.KO..7.5	Day 10	1.563864344
2_15_1	23_07	CETN3.KO..7.5	Day 15	3.031592223
2_15_2	23_07	CETN3.KO..7.5	Day 15	2.825071992
2_15_3	23_07	CETN3.KO..7.5	Day 15	3.168412951
2_15_4	23_07	CETN3.KO..7.5	Day 15	2.498090303
2_15_5	23_07	CETN3.KO..7.5	Day 15	2.56133619
2_15_6	23_07	CETN3.KO..7.5	Day 15	2.333617042
2_15_7	23_07	CETN3.KO..7.5	Day 15	3.270511823
2_15_8	23_07	CETN3.KO..7.5	Day 15	2.804556692
2_15_9	23_07	CETN3.KO..7.5	Day 15	2.424246089
2_15_10	23_07	CETN3.KO..7.5	Day 15	2.62266478
2_15_12	23_07	CETN3.KO..7.5	Day 15	3.441726181
2_15_13	23_07	CETN3.KO..7.5	Day 15	2.720363151
2_15_14	23_07	CETN3.KO..7.5	Day 15	2.826391689
2_15_15	23_07	CETN3.KO..7.5	Day 15	2.979788997
2_15_16	23_07	CETN3.KO..7.5	Day 15	3.013689155
2_15_17	23_07	CETN3.KO..7.5	Day 15	3.501823356
2_20_1	23_07	CETN3.KO..7.5	Day 20	4.711807268
2_20_2	23_07	CETN3.KO..7.5	Day 20	5.268042847
2_20_3	23_07	CETN3.KO..7.5	Day 20	3.57763693
2_20_4	23_07	CETN3.KO..7.5	Day 20	5.33443292
2_20_5	23_07	CETN3.KO..7.5	Day 20	5.192036865
2_20_6	23_07	CETN3.KO..7.5	Day 20	4.578506488
2_20_7	23_07	CETN3.KO..7.5	Day 20	3.523010954
2_20_8	23_07	CETN3.KO..7.5	Day 20	2.973398763
2_20_9	23_07	CETN3.KO..7.5	Day 20	3.287031812
2_20_10	23_07	CETN3.KO..7.5	Day 20	4.794257812
2_20_11	23_07	CETN3.KO..7.5	Day 20	4.71235054
2_20_12	23_07	CETN3.KO..7.5	Day 20	3.504394842
2_20_13	23_07	CETN3.KO..7.5	Day 20	3.085899026
2_20_17	23_07	CETN3.KO..7.5	Day 20	3.609420591
2_20_18	23_07	CETN3.KO..7.5	Day 20	5.003055257
2_20_19	23_07	CETN3.KO..7.5	Day 20	4.368991471
2_25_1	23_07	CETN3.KO..7.5	Day 25	7.935480011
2_25_3	23_07	CETN3.KO..7.5	Day 25	6.764629775
2_25_4	23_07	CETN3.KO..7.5	Day 25	8.486267028
2_25_5	23_07	CETN3.KO..7.5	Day 25	7.540376571
2_25_6	23_07	CETN3.KO..7.5	Day 25	8.329976798
2_25_7	23_07	CETN3.KO..7.5	Day 25	8.666234852
2_25_8	23_07	CETN3.KO..7.5	Day 25	7.761116941
2_25_9	23_07	CETN3.KO..7.5	Day 25	8.406089171
2_25_11	23_07	CETN3.KO..7.5	Day 25	7.294872064
2_25_12	23_07	CETN3.KO..7.5	Day 25	5.17335058
2_25_13	23_07	CETN3.KO..7.5	Day 25	7.838877238
2_25_14	23_07	CETN3.KO..7.5	Day 25	5.326933506
2_25_15	23_07	CETN3.KO..7.5	Day 25	5.017793767
2_25_17	23_07	CETN3.KO..7.5	Day 25	9.173505801
2_30_1	23_07	CETN3.KO..7.5	Day 30	12.17422208
2_30_2	23_07	CETN3.KO..7.5	Day 30	14.36735583
2_30_3	23_07	CETN3.KO..7.5	Day 30	14.47620939
2_30_4	23_07	CETN3.KO..7.5	Day 30	14.84384138
2_30_6	23_07	CETN3.KO..7.5	Day 30	14.08366838
2_30_7	23_07	CETN3.KO..7.5	Day 30	11.38275662
2_30_8	23_07	CETN3.KO..7.5	Day 30	8.39013509
2_30_9	23_07	CETN3.KO..7.5	Day 30	10.76554558
2_30_10	23_07	CETN3.KO..7.5	Day 30	11.23580161
2_30_11	23_07	CETN3.KO..7.5	Day 30	14.13631141
2_30_12	23_07	CETN3.KO..7.5	Day 30	12.54965908
2_30_13	23_07	CETN3.KO..7.5	Day 30	13.55033849
2_30_15	23_07	CETN3.KO..7.5	Day 30	13.45994713
2_30_17	23_07	CETN3.KO..7.5	Day 30	10.60337896
2_30_19	23_07	CETN3.KO..7.5	Day 30	10.20113149
2_35_1	23_07	CETN3.KO..7.5	Day 35	15.40883496
2_35_2	23_07	CETN3.KO..7.5	Day 35	16.82662032
2_35_5	23_07	CETN3.KO..7.5	Day 35	19.20519083
2_35_6	23_07	CETN3.KO..7.5	Day 35	16.19752973
2_35_7	23_07	CETN3.KO..7.5	Day 35	18.18454618
2_35_8	23_07	CETN3.KO..7.5	Day 35	17.40584761
2_35_9	23_07	CETN3.KO..7.5	Day 35	11.7913332
2_35_10	23_07	CETN3.KO..7.5	Day 35	13.57455031
2_35_11	23_07	CETN3.KO..7.5	Day 35	19.8258426
2_35_12	23_07	CETN3.KO..7.5	Day 35	13.37684466
2_35_13	23_07	CETN3.KO..7.5	Day 35	15.37706261
2_35_14	23_07	CETN3.KO..7.5	Day 35	19.5294788
2_35_15	23_07	CETN3.KO..7.5	Day 35	20.0474522
2_40_1	23_07	CETN3.KO..7.5	Day 40	26.90943627
2_40_2	23_07	CETN3.KO..7.5	Day 40	20.69050487
2_40_3	23_07	CETN3.KO..7.5	Day 40	13.07436905
2_40_4	23_07	CETN3.KO..7.5	Day 40	16.58078079
2_40_5	23_07	CETN3.KO..7.5	Day 40	24.20170646
2_40_6	23_07	CETN3.KO..7.5	Day 40	16.41549941
2_40_7	23_07	CETN3.KO..7.5	Day 40	26.25416904
2_40_8	23_07	CETN3.KO..7.5	Day 40	27.66806096
2_40_9	23_07	CETN3.KO..7.5	Day 40	19.26061361
2_40_10	23_07	CETN3.KO..7.5	Day 40	13.56759643
2_40_13	23_07	CETN3.KO..7.5	Day 40	14.47034205
2_40_14	23_07	CETN3.KO..7.5	Day 40	17.33001593
2_45_1	23_07	CETN3.KO..7.5	Day 45	33.66094912
2_45_2	23_07	CETN3.KO..7.5	Day 45	37.04109318
2_45_3	23_07	CETN3.KO..7.5	Day 45	32.74203518
2_45_4	23_07	CETN3.KO..7.5	Day 45	25.1889982
2_45_5	23_07	CETN3.KO..7.5	Day 45	39.38958926
2_45_6	23_07	CETN3.KO..7.5	Day 45	22.79223705
2_45_7	23_07	CETN3.KO..7.5	Day 45	25.39219678
2_50_1	23_07	CETN3.KO..7.5	Day 50	22.53233928
2_50_2	23_07	CETN3.KO..7.5	Day 50	19.39620681
2_50_3	23_07	CETN3.KO..7.5	Day 50	22.75477457
2_50_5	23_07	CETN3.KO..7.5	Day 50	35.34950474
2_50_7	23_07	CETN3.KO..7.5	Day 50	24.85405994
2_60_2	23_07	CETN3.KO..7.5	Day 60	33.69367463
2_60_3	23_07	CETN3.KO..7.5	Day 60	31.01333087
2_60_5	23_07	CETN3.KO..7.5	Day 60	31.8860016
2_60_6	23_07	CETN3.KO..7.5	Day 60	51.48768882
2_60_7	23_07	CETN3.KO..7.5	Day 60	33.84566197
3_3_1	23_09	CETN3.KO..7.5	Day 3	0.869307248
3_3_2	23_09	CETN3.KO..7.5	Day 3	0.848361858
3_3_3	23_09	CETN3.KO..7.5	Day 3	0.840726626
3_3_4	23_09	CETN3.KO..7.5	Day 3	0.868537613
3_3_5	23_09	CETN3.KO..7.5	Day 3	0.861155908
3_3_6	23_09	CETN3.KO..7.5	Day 3	0.851431343
3_3_7	23_09	CETN3.KO..7.5	Day 3	0.836588706
3_3_8	23_09	CETN3.KO..7.5	Day 3	0.852762359
3_3_9	23_09	CETN3.KO..7.5	Day 3	0.856513198
3_3_10	23_09	CETN3.KO..7.5	Day 3	0.848753466
3_3_11	23_09	CETN3.KO..7.5	Day 3	0.843141922
3_3_12	23_09	CETN3.KO..7.5	Day 3	0.850718299
3_3_13	23_09	CETN3.KO..7.5	Day 3	0.87109099
3_3_14	23_09	CETN3.KO..7.5	Day 3	0.850478354
3_3_15	23_09	CETN3.KO..7.5	Day 3	0.867100206
3_3_16	23_09	CETN3.KO..7.5	Day 3	0.8451724
3_3_17	23_09	CETN3.KO..7.5	Day 3	0.850596063
3_3_18	23_09	CETN3.KO..7.5	Day 3	0.902102753
3_6_1	23_09	CETN3.KO..7.5	Day 6	1.513593597
3_6_2	23_09	CETN3.KO..7.5	Day 6	1.498628724
3_6_3	23_09	CETN3.KO..7.5	Day 6	1.437838878
3_6_4	23_09	CETN3.KO..7.5	Day 6	1.468531469
3_6_5	23_09	CETN3.KO..7.5	Day 6	1.431014026
3_6_6	23_09	CETN3.KO..7.5	Day 6	1.391278225
3_6_7	23_09	CETN3.KO..7.5	Day 6	1.503045071
3_6_8	23_09	CETN3.KO..7.5	Day 6	1.44542431
3_6_9	23_09	CETN3.KO..7.5	Day 6	1.493125834
3_6_10	23_09	CETN3.KO..7.5	Day 6	1.431865152
3_6_11	23_09	CETN3.KO..7.5	Day 6	1.462605279
3_6_12	23_09	CETN3.KO..7.5	Day 6	1.480875056
3_6_13	23_09	CETN3.KO..7.5	Day 6	1.471089373
3_6_14	23_09	CETN3.KO..7.5	Day 6	1.420599054
3_6_15	23_09	CETN3.KO..7.5	Day 6	1.472205344
3_10_1	23_09	CETN3.KO..7.5	Day 10	1.418584421
3_10_2	23_09	CETN3.KO..7.5	Day 10	1.378875783
3_10_3	23_09	CETN3.KO..7.5	Day 10	1.409305792
3_10_4	23_09	CETN3.KO..7.5	Day 10	1.343972836
3_10_5	23_09	CETN3.KO..7.5	Day 10	1.324265653
3_10_6	23_09	CETN3.KO..7.5	Day 10	1.383346457
3_10_7	23_09	CETN3.KO..7.5	Day 10	1.38006419
3_10_8	23_09	CETN3.KO..7.5	Day 10	1.321125995
3_10_9	23_09	CETN3.KO..7.5	Day 10	1.376890578
3_10_10	23_09	CETN3.KO..7.5	Day 10	1.311215813
3_10_11	23_09	CETN3.KO..7.5	Day 10	1.33645305
3_10_12	23_09	CETN3.KO..7.5	Day 10	1.420033146
3_10_13	23_09	CETN3.KO..7.5	Day 10	1.441358826
3_10_14	23_09	CETN3.KO..7.5	Day 10	1.383749384
3_10_15	23_09	CETN3.KO..7.5	Day 10	1.389145883
3_10_16	23_09	CETN3.KO..7.5	Day 10	1.325442742
3_15_1	23_09	CETN3.KO..7.5	Day 15	3.420681192
3_15_2	23_09	CETN3.KO..7.5	Day 15	3.967056389
3_15_3	23_09	CETN3.KO..7.5	Day 15	4.019359877
3_15_4	23_09	CETN3.KO..7.5	Day 15	3.569266017
3_15_5	23_09	CETN3.KO..7.5	Day 15	3.254953878
3_15_6	23_09	CETN3.KO..7.5	Day 15	4.105647278
3_15_7	23_09	CETN3.KO..7.5	Day 15	3.243099236
3_15_8	23_09	CETN3.KO..7.5	Day 15	3.770944339
3_15_9	23_09	CETN3.KO..7.5	Day 15	3.154392013
3_15_10	23_09	CETN3.KO..7.5	Day 15	3.649984882
3_15_11	23_09	CETN3.KO..7.5	Day 15	3.859450099
3_15_12	23_09	CETN3.KO..7.5	Day 15	3.084663083
3_15_13	23_09	CETN3.KO..7.5	Day 15	3.592323376
3_15_14	23_09	CETN3.KO..7.5	Day 15	3.840467278
3_15_15	23_09	CETN3.KO..7.5	Day 15	3.388723231
3_15_16	23_09	CETN3.KO..7.5	Day 15	4.045070213
3_15_17	23_09	CETN3.KO..7.5	Day 15	3.257228829
3_15_18	23_09	CETN3.KO..7.5	Day 15	3.57710724
3_20_1	23_09	CETN3.KO..7.5	Day 20	5.79525866
3_20_2	23_09	CETN3.KO..7.5	Day 20	4.402484175
3_20_3	23_09	CETN3.KO..7.5	Day 20	6.305395368
3_20_4	23_09	CETN3.KO..7.5	Day 20	5.372095234
3_20_5	23_09	CETN3.KO..7.5	Day 20	5.260778851
3_20_6	23_09	CETN3.KO..7.5	Day 20	6.077379684
3_20_7	23_09	CETN3.KO..7.5	Day 20	4.983486155
3_20_8	23_09	CETN3.KO..7.5	Day 20	4.595207567
3_20_9	23_09	CETN3.KO..7.5	Day 20	6.485207001
3_20_10	23_09	CETN3.KO..7.5	Day 20	5.896596952
3_20_11	23_09	CETN3.KO..7.5	Day 20	5.07258046
3_20_12	23_09	CETN3.KO..7.5	Day 20	6.012875217
3_20_13	23_09	CETN3.KO..7.5	Day 20	5.377328752
3_20_14	23_09	CETN3.KO..7.5	Day 20	4.415511379
3_20_15	23_09	CETN3.KO..7.5	Day 20	5.252011803
3_20_16	23_09	CETN3.KO..7.5	Day 20	4.683446219
3_20_17	23_09	CETN3.KO..7.5	Day 20	5.756548284
3_25_1	23_09	CETN3.KO..7.5	Day 25	7.156401148
3_25_2	23_09	CETN3.KO..7.5	Day 25	8.594459598
3_25_3	23_09	CETN3.KO..7.5	Day 25	8.464599539
3_25_4	23_09	CETN3.KO..7.5	Day 25	10.10231036
3_25_5	23_09	CETN3.KO..7.5	Day 25	8.814068152
3_25_6	23_09	CETN3.KO..7.5	Day 25	7.459818424
3_25_7	23_09	CETN3.KO..7.5	Day 25	9.353129553
3_25_8	23_09	CETN3.KO..7.5	Day 25	8.015784632
3_25_9	23_09	CETN3.KO..7.5	Day 25	6.940595497
3_25_10	23_09	CETN3.KO..7.5	Day 25	7.510234043
3_25_11	23_09	CETN3.KO..7.5	Day 25	9.047530135
3_25_12	23_09	CETN3.KO..7.5	Day 25	8.137133433
3_25_13	23_09	CETN3.KO..7.5	Day 25	7.927330935
3_25_14	23_09	CETN3.KO..7.5	Day 25	9.614814503
3_25_15	23_09	CETN3.KO..7.5	Day 25	8.093336675
3_25_16	23_09	CETN3.KO..7.5	Day 25	7.918919277
3_25_17	23_09	CETN3.KO..7.5	Day 25	7.61773847
3_25_18	23_09	CETN3.KO..7.5	Day 25	7.950773111
3_25_19	23_09	CETN3.KO..7.5	Day 25	6.464607947
3_25_20	23_09	CETN3.KO..7.5	Day 25	6.62556126
3_25_21	23_09	CETN3.KO..7.5	Day 25	6.459148066
3_30_1	23_09	CETN3.KO..7.5	Day 30	11.56033405
3_30_2	23_09	CETN3.KO..7.5	Day 30	14.10785303
3_30_3	23_09	CETN3.KO..7.5	Day 30	11.34097902
3_30_4	23_09	CETN3.KO..7.5	Day 30	14.1186913
3_30_5	23_09	CETN3.KO..7.5	Day 30	8.74705558
3_30_6	23_09	CETN3.KO..7.5	Day 30	11.47833623
3_30_7	23_09	CETN3.KO..7.5	Day 30	11.52898727
3_30_8	23_09	CETN3.KO..7.5	Day 30	10.74831481
3_30_9	23_09	CETN3.KO..7.5	Day 30	10.6831222
3_30_10	23_09	CETN3.KO..7.5	Day 30	10.39918121
3_30_11	23_09	CETN3.KO..7.5	Day 30	14.2299443
3_30_12	23_09	CETN3.KO..7.5	Day 30	10.53746198
3_30_13	23_09	CETN3.KO..7.5	Day 30	13.8499076
3_30_14	23_09	CETN3.KO..7.5	Day 30	11.88883237
3_30_15	23_09	CETN3.KO..7.5	Day 30	11.62376103
3_30_16	23_09	CETN3.KO..7.5	Day 30	13.6672053
3_30_17	23_09	CETN3.KO..7.5	Day 30	13.62038433
3_30_18	23_09	CETN3.KO..7.5	Day 30	13.30343053
3_30_19	23_09	CETN3.KO..7.5	Day 30	11.17008384
3_30_20	23_09	CETN3.KO..7.5	Day 30	11.7529601
3_30_21	23_09	CETN3.KO..7.5	Day 30	11.93219451
3_30_22	23_09	CETN3.KO..7.5	Day 30	14.1041135
3_35_1	23_09	CETN3.KO..7.5	Day 35	21.34377105
3_35_2	23_09	CETN3.KO..7.5	Day 35	22.18755358
3_35_3	23_09	CETN3.KO..7.5	Day 35	12.85489632
3_35_4	23_09	CETN3.KO..7.5	Day 35	21.31653503
3_35_5	23_09	CETN3.KO..7.5	Day 35	18.63524443
3_35_6	23_09	CETN3.KO..7.5	Day 35	14.26728518
3_35_7	23_09	CETN3.KO..7.5	Day 35	15.88760225
3_35_8	23_09	CETN3.KO..7.5	Day 35	13.64539294
3_35_9	23_09	CETN3.KO..7.5	Day 35	23.0400194
3_35_10	23_09	CETN3.KO..7.5	Day 35	15.43383451
3_35_11	23_09	CETN3.KO..7.5	Day 35	15.52055879
3_35_12	23_09	CETN3.KO..7.5	Day 35	20.02364784
3_35_13	23_09	CETN3.KO..7.5	Day 35	20.01689316
3_35_14	23_09	CETN3.KO..7.5	Day 35	17.55264869
3_35_15	23_09	CETN3.KO..7.5	Day 35	16.35151106
3_35_16	23_09	CETN3.KO..7.5	Day 35	17.23452686
3_35_17	23_09	CETN3.KO..7.5	Day 35	20.04732544
3_35_18	23_09	CETN3.KO..7.5	Day 35	16.46512729
3_35_19	23_09	CETN3.KO..7.5	Day 35	17.27648555
3_35_20	23_09	CETN3.KO..7.5	Day 35	16.4607449
3_35_21	23_09	CETN3.KO..7.5	Day 35	17.1921245
3_35_22	23_09	CETN3.KO..7.5	Day 35	18.26808327
3_40_1	23_09	CETN3.KO..7.5	Day 40	25.01146206
3_40_2	23_09	CETN3.KO..7.5	Day 40	19.57339327
3_40_3	23_09	CETN3.KO..7.5	Day 40	30.52210291
3_40_4	23_09	CETN3.KO..7.5	Day 40	27.44641513
3_40_5	23_09	CETN3.KO..7.5	Day 40	21.06566118
3_40_6	23_09	CETN3.KO..7.5	Day 40	22.91838086
3_40_7	23_09	CETN3.KO..7.5	Day 40	18.66055184
3_40_8	23_09	CETN3.KO..7.5	Day 40	18.70610518
3_40_9	23_09	CETN3.KO..7.5	Day 40	23.50134767
3_40_10	23_09	CETN3.KO..7.5	Day 40	24.78292574
3_40_11	23_09	CETN3.KO..7.5	Day 40	16.63460091
3_40_12	23_09	CETN3.KO..7.5	Day 40	22.28423784
3_40_13	23_09	CETN3.KO..7.5	Day 40	20.5640131
3_40_14	23_09	CETN3.KO..7.5	Day 40	28.67265193
3_40_15	23_09	CETN3.KO..7.5	Day 40	25.26040729
3_40_16	23_09	CETN3.KO..7.5	Day 40	21.12940507
3_40_17	23_09	CETN3.KO..7.5	Day 40	21.00299479
3_40_18	23_09	CETN3.KO..7.5	Day 40	23.91880674
3_45_1	23_09	CETN3.KO..7.5	Day 45	27.67567509
3_45_3	23_09	CETN3.KO..7.5	Day 45	30.70487918
3_45_4	23_09	CETN3.KO..7.5	Day 45	23.68477994
3_45_5	23_09	CETN3.KO..7.5	Day 45	24.47042333
3_45_6	23_09	CETN3.KO..7.5	Day 45	23.99588895
3_45_7	23_09	CETN3.KO..7.5	Day 45	23.15181332
3_45_8	23_09	CETN3.KO..7.5	Day 45	27.67700375
3_45_9	23_09	CETN3.KO..7.5	Day 45	28.86009028
3_45_10	23_09	CETN3.KO..7.5	Day 45	24.93118008
3_45_11	23_09	CETN3.KO..7.5	Day 45	27.90654449
3_45_12	23_09	CETN3.KO..7.5	Day 45	28.85639313
3_45_13	23_09	CETN3.KO..7.5	Day 45	33.44611031
3_45_14	23_09	CETN3.KO..7.5	Day 45	24.54352861
3_45_15	23_09	CETN3.KO..7.5	Day 45	28.53621457
3_45_16	23_09	CETN3.KO..7.5	Day 45	24.16685304
3_45_17	23_09	CETN3.KO..7.5	Day 45	32.1231677
3_50_1	23_09	CETN3.KO..7.5	Day 50	34.14689266
3_50_2	23_09	CETN3.KO..7.5	Day 50	36.48421065
3_50_3	23_09	CETN3.KO..7.5	Day 50	31.74282387
3_50_4	23_09	CETN3.KO..7.5	Day 50	29.24777064
3_50_5	23_09	CETN3.KO..7.5	Day 50	31.73080815
3_50_6	23_09	CETN3.KO..7.5	Day 50	30.92604357
3_50_7	23_09	CETN3.KO..7.5	Day 50	32.94855541
3_50_8	23_09	CETN3.KO..7.5	Day 50	28.70648544
3_50_9	23_09	CETN3.KO..7.5	Day 50	31.49283329
3_50_10	23_09	CETN3.KO..7.5	Day 50	28.10933869
3_50_11	23_09	CETN3.KO..7.5	Day 50	27.12537811
3_50_12	23_09	CETN3.KO..7.5	Day 50	35.48462385
3_50_13	23_09	CETN3.KO..7.5	Day 50	42.04437072
3_50_14	23_09	CETN3.KO..7.5	Day 50	30.84996325
3_60_1	23_09	CETN3.KO..7.5	Day 60	48.50360146
3_60_2	23_09	CETN3.KO..7.5	Day 60	40.9136508
3_60_3	23_09	CETN3.KO..7.5	Day 60	43.48536203
3_60_4	23_09	CETN3.KO..7.5	Day 60	50.76379931
3_60_5	23_09	CETN3.KO..7.5	Day 60	41.10058771
3_60_6	23_09	CETN3.KO..7.5	Day 60	37.67082102
3_60_7	23_09	CETN3.KO..7.5	Day 60	45.56185796
3_60_8	23_09	CETN3.KO..7.5	Day 60	41.84325179
3_60_9	23_09	CETN3.KO..7.5	Day 60	61.26848697
3_60_10	23_09	CETN3.KO..7.5	Day 60	41.77886947
3_60_11	23_09	CETN3.KO..7.5	Day 60	37.35341531
3_60_12	23_09	CETN3.KO..7.5	Day 60	37.65181538
3_60_13	23_09	CETN3.KO..7.5	Day 60	52.14349887
3_60_14	23_09	CETN3.KO..7.5	Day 60	63.72604884
5_3_1	23_10	CETN3.KO..7.5	Day 3	1.02553636
5_3_2	23_10	CETN3.KO..7.5	Day 3	1.06044157
5_3_3	23_10	CETN3.KO..7.5	Day 3	1.060251425
5_3_4	23_10	CETN3.KO..7.5	Day 3	1.077380331
5_3_5	23_10	CETN3.KO..7.5	Day 3	1.058168883
5_3_6	23_10	CETN3.KO..7.5	Day 3	1.080845952
5_3_7	23_10	CETN3.KO..7.5	Day 3	1.058030802
5_3_8	23_10	CETN3.KO..7.5	Day 3	1.083618901
5_3_9	23_10	CETN3.KO..7.5	Day 3	1.062992684
5_3_10	23_10	CETN3.KO..7.5	Day 3	1.011922875
5_6_1	23_10	CETN3.KO..7.5	Day 6	1.798928979
5_6_2	23_10	CETN3.KO..7.5	Day 6	1.779054287
5_6_3	23_10	CETN3.KO..7.5	Day 6	1.71957282
5_6_4	23_10	CETN3.KO..7.5	Day 6	1.746122964
5_6_5	23_10	CETN3.KO..7.5	Day 6	1.727047334
5_6_6	23_10	CETN3.KO..7.5	Day 6	1.693488985
5_6_7	23_10	CETN3.KO..7.5	Day 6	1.749837584
5_6_8	23_10	CETN3.KO..7.5	Day 6	1.756092
5_6_9	23_10	CETN3.KO..7.5	Day 6	1.682437932
5_6_10	23_10	CETN3.KO..7.5	Day 6	1.811247666
5_10_1	23_10	CETN3.KO..7.5	Day 10	1.521624965
5_10_2	23_10	CETN3.KO..7.5	Day 10	1.42889753
5_10_3	23_10	CETN3.KO..7.5	Day 10	1.476178019
5_10_4	23_10	CETN3.KO..7.5	Day 10	1.428286349
5_10_5	23_10	CETN3.KO..7.5	Day 10	1.50488314
5_10_6	23_10	CETN3.KO..7.5	Day 10	1.480089575
5_10_7	23_10	CETN3.KO..7.5	Day 10	1.501422046
5_10_8	23_10	CETN3.KO..7.5	Day 10	1.520536157
5_10_9	23_10	CETN3.KO..7.5	Day 10	1.476988399
5_10_10	23_10	CETN3.KO..7.5	Day 10	1.47040802
5_15_1	23_10	CETN3.KO..7.5	Day 15	3.845241279
5_15_2	23_10	CETN3.KO..7.5	Day 15	3.508333562
5_15_3	23_10	CETN3.KO..7.5	Day 15	3.226706011
5_15_4	23_10	CETN3.KO..7.5	Day 15	3.695123974
5_15_5	23_10	CETN3.KO..7.5	Day 15	4.181870569
5_15_6	23_10	CETN3.KO..7.5	Day 15	3.936096689
5_15_7	23_10	CETN3.KO..7.5	Day 15	4.052546991
5_15_8	23_10	CETN3.KO..7.5	Day 15	3.317531994
5_15_9	23_10	CETN3.KO..7.5	Day 15	4.01102971
5_15_10	23_10	CETN3.KO..7.5	Day 15	4.252928251
5_15_11	23_10	CETN3.KO..7.5	Day 15	3.941601843
5_15_12	23_10	CETN3.KO..7.5	Day 15	3.630981689
5_15_13	23_10	CETN3.KO..7.5	Day 15	3.667774769
5_15_14	23_10	CETN3.KO..7.5	Day 15	3.143732568
5_15_15	23_10	CETN3.KO..7.5	Day 15	3.757607017
5_15_16	23_10	CETN3.KO..7.5	Day 15	3.772556045
5_15_17	23_10	CETN3.KO..7.5	Day 15	3.953732649
5_15_18	23_10	CETN3.KO..7.5	Day 15	3.348586766
5_20_1	23_10	CETN3.KO..7.5	Day 20	4.984864708
5_20_2	23_10	CETN3.KO..7.5	Day 20	5.597743159
5_20_3	23_10	CETN3.KO..7.5	Day 20	6.007410809
5_20_4	23_10	CETN3.KO..7.5	Day 20	5.597686568
5_20_5	23_10	CETN3.KO..7.5	Day 20	6.005767412
5_20_6	23_10	CETN3.KO..7.5	Day 20	5.427628926
5_20_7	23_10	CETN3.KO..7.5	Day 20	5.04030559
5_20_8	23_10	CETN3.KO..7.5	Day 20	6.080071143
5_20_9	23_10	CETN3.KO..7.5	Day 20	5.377849388
5_20_10	23_10	CETN3.KO..7.5	Day 20	5.501450503
5_20_11	23_10	CETN3.KO..7.5	Day 20	5.724318687
5_20_12	23_10	CETN3.KO..7.5	Day 20	5.994614495
5_20_13	23_10	CETN3.KO..7.5	Day 20	5.055202555
5_20_14	23_10	CETN3.KO..7.5	Day 20	5.963915114
5_20_15	23_10	CETN3.KO..7.5	Day 20	5.314128138
5_25_1	23_10	CETN3.KO..7.5	Day 25	8.420513036
5_25_2	23_10	CETN3.KO..7.5	Day 25	8.593590363
5_25_3	23_10	CETN3.KO..7.5	Day 25	6.881351712
5_25_4	23_10	CETN3.KO..7.5	Day 25	7.165790695
5_25_5	23_10	CETN3.KO..7.5	Day 25	9.507138041
5_25_6	23_10	CETN3.KO..7.5	Day 25	7.581819152
5_25_7	23_10	CETN3.KO..7.5	Day 25	8.137405069
5_25_8	23_10	CETN3.KO..7.5	Day 25	9.872524516
5_25_9	23_10	CETN3.KO..7.5	Day 25	7.019116375
5_25_10	23_10	CETN3.KO..7.5	Day 25	9.13254311
5_25_11	23_10	CETN3.KO..7.5	Day 25	7.218850236
5_25_12	23_10	CETN3.KO..7.5	Day 25	9.121614293
5_25_13	23_10	CETN3.KO..7.5	Day 25	7.560423299
5_25_14	23_10	CETN3.KO..7.5	Day 25	7.2647567
5_25_16	23_10	CETN3.KO..7.5	Day 25	8.439491329
5_25_17	23_10	CETN3.KO..7.5	Day 25	7.586835361
5_25_18	23_10	CETN3.KO..7.5	Day 25	7.166279639
5_25_19	23_10	CETN3.KO..7.5	Day 25	8.53902777
5_25_20	23_10	CETN3.KO..7.5	Day 25	8.121016371
5_30_1	23_10	CETN3.KO..7.5	Day 30	13.61683496
5_30_2	23_10	CETN3.KO..7.5	Day 30	12.75635588
5_30_3	23_10	CETN3.KO..7.5	Day 30	12.11017034
5_30_4	23_10	CETN3.KO..7.5	Day 30	9.666389102
5_30_5	23_10	CETN3.KO..7.5	Day 30	14.54632766
5_30_6	23_10	CETN3.KO..7.5	Day 30	10.96916383
5_30_7	23_10	CETN3.KO..7.5	Day 30	14.01589523
5_30_8	23_10	CETN3.KO..7.5	Day 30	10.55193112
5_30_9	23_10	CETN3.KO..7.5	Day 30	12.6488605
5_30_10	23_10	CETN3.KO..7.5	Day 30	14.01482679
5_30_11	23_10	CETN3.KO..7.5	Day 30	14.17231222
5_30_12	23_10	CETN3.KO..7.5	Day 30	10.50434051
5_30_13	23_10	CETN3.KO..7.5	Day 30	13.16595562
5_30_14	23_10	CETN3.KO..7.5	Day 30	13.46114233
5_30_15	23_10	CETN3.KO..7.5	Day 30	16.20384074
5_30_16	23_10	CETN3.KO..7.5	Day 30	14.13190186
5_30_17	23_10	CETN3.KO..7.5	Day 30	13.55956506
5_30_18	23_10	CETN3.KO..7.5	Day 30	13.03959966
5_30_19	23_10	CETN3.KO..7.5	Day 30	12.3124938
5_30_20	23_10	CETN3.KO..7.5	Day 30	14.2581401
5_30_21	23_10	CETN3.KO..7.5	Day 30	11.52189757
5_35_1	23_10	CETN3.KO..7.5	Day 35	17.67486673
5_35_2	23_10	CETN3.KO..7.5	Day 35	17.34251118
5_35_3	23_10	CETN3.KO..7.5	Day 35	17.56458256
5_35_4	23_10	CETN3.KO..7.5	Day 35	21.7726841
5_35_5	23_10	CETN3.KO..7.5	Day 35	15.41021125
5_35_6	23_10	CETN3.KO..7.5	Day 35	20.11311565
5_35_7	23_10	CETN3.KO..7.5	Day 35	16.30124936
5_35_8	23_10	CETN3.KO..7.5	Day 35	21.6322393
5_35_9	23_10	CETN3.KO..7.5	Day 35	20.54044416
5_35_10	23_10	CETN3.KO..7.5	Day 35	20.455567
5_35_11	23_10	CETN3.KO..7.5	Day 35	20.33936117
5_35_12	23_10	CETN3.KO..7.5	Day 35	19.80433809
5_35_13	23_10	CETN3.KO..7.5	Day 35	18.742441
5_35_14	23_10	CETN3.KO..7.5	Day 35	18.66172893
5_35_15	23_10	CETN3.KO..7.5	Day 35	15.2780785
5_35_16	23_10	CETN3.KO..7.5	Day 35	15.19507563
5_35_17	23_10	CETN3.KO..7.5	Day 35	14.73943361
5_35_18	23_10	CETN3.KO..7.5	Day 35	17.80581333
5_35_19	23_10	CETN3.KO..7.5	Day 35	18.20560702
5_40_1	23_10	CETN3.KO..7.5	Day 40	26.34413485
5_40_2	23_10	CETN3.KO..7.5	Day 40	22.6513809
5_40_3	23_10	CETN3.KO..7.5	Day 40	22.10494005
5_40_4	23_10	CETN3.KO..7.5	Day 40	19.51080836
5_40_5	23_10	CETN3.KO..7.5	Day 40	21.37797001
5_40_6	23_10	CETN3.KO..7.5	Day 40	23.69690739
5_40_7	23_10	CETN3.KO..7.5	Day 40	18.5637046
5_40_8	23_10	CETN3.KO..7.5	Day 40	21.87845006
5_40_9	23_10	CETN3.KO..7.5	Day 40	21.83287861
5_40_10	23_10	CETN3.KO..7.5	Day 40	16.43089211
5_45_1	23_10	CETN3.KO..7.5	Day 45	25.31545213
5_45_2	23_10	CETN3.KO..7.5	Day 45	27.44853172
5_45_3	23_10	CETN3.KO..7.5	Day 45	30.83306614
5_45_4	23_10	CETN3.KO..7.5	Day 45	28.67500194
5_45_5	23_10	CETN3.KO..7.5	Day 45	29.663324
5_45_6	23_10	CETN3.KO..7.5	Day 45	29.37601537
5_45_7	23_10	CETN3.KO..7.5	Day 45	30.17962458
5_45_8	23_10	CETN3.KO..7.5	Day 45	27.62426166
5_45_10	23_10	CETN3.KO..7.5	Day 45	20.03670837
5_45_11	23_10	CETN3.KO..7.5	Day 45	26.74670954
5_45_12	23_10	CETN3.KO..7.5	Day 45	40.42476108
5_45_13	23_10	CETN3.KO..7.5	Day 45	31.83522362
5_45_14	23_10	CETN3.KO..7.5	Day 45	34.77306778
5_45_15	23_10	CETN3.KO..7.5	Day 45	32.75650604
5_45_16	23_10	CETN3.KO..7.5	Day 45	28.68999271
5_50_1	23_10	CETN3.KO..7.5	Day 50	35.80029652
5_50_2	23_10	CETN3.KO..7.5	Day 50	32.90569163
5_50_3	23_10	CETN3.KO..7.5	Day 50	32.90164788
5_50_4	23_10	CETN3.KO..7.5	Day 50	32.96730109
5_50_5	23_10	CETN3.KO..7.5	Day 50	34.54820624
5_50_7	23_10	CETN3.KO..7.5	Day 50	31.39676528
5_50_8	23_10	CETN3.KO..7.5	Day 50	31.20306952
5_50_9	23_10	CETN3.KO..7.5	Day 50	34.76379603
5_50_10	23_10	CETN3.KO..7.5	Day 50	33.86440765
5_50_11	23_10	CETN3.KO..7.5	Day 50	31.70510143
5_60_1	23_10	CETN3.KO..7.5	Day 60	47.76703189
5_60_2	23_10	CETN3.KO..7.5	Day 60	50.264107
5_60_3	23_10	CETN3.KO..7.5	Day 60	46.72492791
5_60_4	23_10	CETN3.KO..7.5	Day 60	47.9107873
5_60_5	23_10	CETN3.KO..7.5	Day 60	32.29479612
5_60_6	23_10	CETN3.KO..7.5	Day 60	49.09907294
5_60_7	23_10	CETN3.KO..7.5	Day 60	45.40897522
5_60_8	23_10	CETN3.KO..7.5	Day 60	52.74214759
5_60_9	23_10	CETN3.KO..7.5	Day 60	50.58003963
5_60_10	23_10	CETN3.KO..7.5	Day 60	44.29445919
5_60_11	23_10	CETN3.KO..7.5	Day 60	50.26113195
1_3_1	23_05	CETN3.KO..12.3	Day 3	0.952461781
1_3_2	23_05	CETN3.KO..12.3	Day 3	0.991645256
1_3_3	23_05	CETN3.KO..12.3	Day 3	0.953077489
1_3_4	23_05	CETN3.KO..12.3	Day 3	0.906100327
1_3_5	23_05	CETN3.KO..12.3	Day 3	0.973257771
1_6_1	23_05	CETN3.KO..12.3	Day 6	1.485850519
1_6_2	23_05	CETN3.KO..12.3	Day 6	1.453865395
1_6_3	23_05	CETN3.KO..12.3	Day 6	1.443765067
1_6_4	23_05	CETN3.KO..12.3	Day 6	1.427978495
1_6_5	23_05	CETN3.KO..12.3	Day 6	1.431208699
1_10_1	23_05	CETN3.KO..12.3	Day 10	1.490556611
1_10_2	23_05	CETN3.KO..12.3	Day 10	1.48850576
1_10_3	23_05	CETN3.KO..12.3	Day 10	1.487622944
1_10_4	23_05	CETN3.KO..12.3	Day 10	1.578457981
1_10_5	23_05	CETN3.KO..12.3	Day 10	1.512790008
1_15_1	23_05	CETN3.KO..12.3	Day 15	3.359947936
1_15_2	23_05	CETN3.KO..12.3	Day 15	3.571344032
1_15_3	23_05	CETN3.KO..12.3	Day 15	3.142915397
1_15_4	23_05	CETN3.KO..12.3	Day 15	3.36047989
1_15_5	23_05	CETN3.KO..12.3	Day 15	2.976902866
1_15_6	23_05	CETN3.KO..12.3	Day 15	3.073847447
1_15_7	23_05	CETN3.KO..12.3	Day 15	3.049717127
1_15_8	23_05	CETN3.KO..12.3	Day 15	3.276736812
1_15_9	23_05	CETN3.KO..12.3	Day 15	3.166097255
1_15_10	23_05	CETN3.KO..12.3	Day 15	3.053098993
1_15_11	23_05	CETN3.KO..12.3	Day 15	3.225648894
1_15_12	23_05	CETN3.KO..12.3	Day 15	2.64630842
1_15_13	23_05	CETN3.KO..12.3	Day 15	2.822224342
1_15_14	23_05	CETN3.KO..12.3	Day 15	3.421557217
1_15_15	23_05	CETN3.KO..12.3	Day 15	3.21910247
1_20_1	23_05	CETN3.KO..12.3	Day 20	5.038573912
1_20_2	23_05	CETN3.KO..12.3	Day 20	5.408569142
1_20_3	23_05	CETN3.KO..12.3	Day 20	5.98094442
1_20_4	23_05	CETN3.KO..12.3	Day 20	5.216221513
1_20_5	23_05	CETN3.KO..12.3	Day 20	3.834027244
1_20_6	23_05	CETN3.KO..12.3	Day 20	4.884157969
1_20_7	23_05	CETN3.KO..12.3	Day 20	5.164990986
1_20_8	23_05	CETN3.KO..12.3	Day 20	4.783811148
1_20_9	23_05	CETN3.KO..12.3	Day 20	5.200566231
1_20_10	23_05	CETN3.KO..12.3	Day 20	4.900623631
1_20_11	23_05	CETN3.KO..12.3	Day 20	4.44971939
1_20_12	23_05	CETN3.KO..12.3	Day 20	4.841130846
1_20_13	23_05	CETN3.KO..12.3	Day 20	5.864159101
1_20_14	23_05	CETN3.KO..12.3	Day 20	4.814001213
1_20_15	23_05	CETN3.KO..12.3	Day 20	4.857707426
1_20_16	23_05	CETN3.KO..12.3	Day 20	5.212126602
1_25_1	23_05	CETN3.KO..12.3	Day 25	8.509446623
1_25_2	23_05	CETN3.KO..12.3	Day 25	7.925529084
1_25_3	23_05	CETN3.KO..12.3	Day 25	7.69620502
1_25_4	23_05	CETN3.KO..12.3	Day 25	9.603315251
1_25_5	23_05	CETN3.KO..12.3	Day 25	7.740309633
1_25_6	23_05	CETN3.KO..12.3	Day 25	8.067223412
1_25_7	23_05	CETN3.KO..12.3	Day 25	7.84365803
1_25_8	23_05	CETN3.KO..12.3	Day 25	7.50712834
1_25_9	23_05	CETN3.KO..12.3	Day 25	8.161164154
1_25_10	23_05	CETN3.KO..12.3	Day 25	7.128114798
1_25_11	23_05	CETN3.KO..12.3	Day 25	6.502971988
1_25_12	23_05	CETN3.KO..12.3	Day 25	8.229842758
1_25_13	23_05	CETN3.KO..12.3	Day 25	6.594142043
1_25_14	23_05	CETN3.KO..12.3	Day 25	8.029511298
1_25_15	23_05	CETN3.KO..12.3	Day 25	7.097166417
1_25_16	23_05	CETN3.KO..12.3	Day 25	8.438893731
1_25_17	23_05	CETN3.KO..12.3	Day 25	8.989074094
1_30_1	23_05	CETN3.KO..12.3	Day 30	11.53481838
1_30_2	23_05	CETN3.KO..12.3	Day 30	14.00657812
1_30_3	23_05	CETN3.KO..12.3	Day 30	11.17883957
1_30_4	23_05	CETN3.KO..12.3	Day 30	12.91385036
1_30_5	23_05	CETN3.KO..12.3	Day 30	10.13114904
1_30_6	23_05	CETN3.KO..12.3	Day 30	11.31096326
1_30_7	23_05	CETN3.KO..12.3	Day 30	13.37056987
1_30_8	23_05	CETN3.KO..12.3	Day 30	12.80362052
1_30_9	23_05	CETN3.KO..12.3	Day 30	11.54246041
1_30_10	23_05	CETN3.KO..12.3	Day 30	12.55172351
1_30_11	23_05	CETN3.KO..12.3	Day 30	12.85262363
1_30_12	23_05	CETN3.KO..12.3	Day 30	12.52397138
1_30_13	23_05	CETN3.KO..12.3	Day 30	12.20647431
1_30_14	23_05	CETN3.KO..12.3	Day 30	13.29123408
1_30_15	23_05	CETN3.KO..12.3	Day 30	14.02238732
1_30_16	23_05	CETN3.KO..12.3	Day 30	14.36296439
1_30_17	23_05	CETN3.KO..12.3	Day 30	15.20645717
1_30_18	23_05	CETN3.KO..12.3	Day 30	14.34623162
1_35_1	23_05	CETN3.KO..12.3	Day 35	18.87375884
1_35_2	23_05	CETN3.KO..12.3	Day 35	18.5432142
1_35_3	23_05	CETN3.KO..12.3	Day 35	19.19868968
1_35_4	23_05	CETN3.KO..12.3	Day 35	17.12906876
1_35_5	23_05	CETN3.KO..12.3	Day 35	18.30098743
1_35_6	23_05	CETN3.KO..12.3	Day 35	16.12135398
1_35_7	23_05	CETN3.KO..12.3	Day 35	18.48178827
1_35_8	23_05	CETN3.KO..12.3	Day 35	18.77206742
1_35_9	23_05	CETN3.KO..12.3	Day 35	20.36215142
1_35_10	23_05	CETN3.KO..12.3	Day 35	20.62220656
1_35_11	23_05	CETN3.KO..12.3	Day 35	19.18201124
1_35_12	23_05	CETN3.KO..12.3	Day 35	20.39683932
1_35_13	23_05	CETN3.KO..12.3	Day 35	20.14434472
1_35_14	23_05	CETN3.KO..12.3	Day 35	18.14051401
1_35_15	23_05	CETN3.KO..12.3	Day 35	15.94853018
1_35_16	23_05	CETN3.KO..12.3	Day 35	18.56489074
1_35_17	23_05	CETN3.KO..12.3	Day 35	20.01124314
1_40_1	23_05	CETN3.KO..12.3	Day 40	26.55770403
1_40_2	23_05	CETN3.KO..12.3	Day 40	21.59328671
1_40_3	23_05	CETN3.KO..12.3	Day 40	26.93152933
1_40_4	23_05	CETN3.KO..12.3	Day 40	23.21181099
1_40_5	23_05	CETN3.KO..12.3	Day 40	18.07581034
1_40_6	23_05	CETN3.KO..12.3	Day 40	23.56755439
1_40_7	23_05	CETN3.KO..12.3	Day 40	24.49931978
1_40_8	23_05	CETN3.KO..12.3	Day 40	20.85533352
1_40_9	23_05	CETN3.KO..12.3	Day 40	23.99924718
1_40_10	23_05	CETN3.KO..12.3	Day 40	24.28860277
1_40_11	23_05	CETN3.KO..12.3	Day 40	24.63818909
1_40_12	23_05	CETN3.KO..12.3	Day 40	25.65811844
1_40_13	23_05	CETN3.KO..12.3	Day 40	24.9741574
1_40_14	23_05	CETN3.KO..12.3	Day 40	23.90438288
1_40_15	23_05	CETN3.KO..12.3	Day 40	24.46730296
1_40_16	23_05	CETN3.KO..12.3	Day 40	22.68297215
1_40_17	23_05	CETN3.KO..12.3	Day 40	26.03998415
1_45_1	23_05	CETN3.KO..12.3	Day 45	29.79997396
1_45_2	23_05	CETN3.KO..12.3	Day 45	31.36606165
1_45_3	23_05	CETN3.KO..12.3	Day 45	26.17157236
1_45_4	23_05	CETN3.KO..12.3	Day 45	25.15295104
1_45_5	23_05	CETN3.KO..12.3	Day 45	25.04362529
1_45_6	23_05	CETN3.KO..12.3	Day 45	28.33122518
1_45_7	23_05	CETN3.KO..12.3	Day 45	25.24610177
1_45_8	23_05	CETN3.KO..12.3	Day 45	27.67226679
1_45_9	23_05	CETN3.KO..12.3	Day 45	23.89961875
1_45_10	23_05	CETN3.KO..12.3	Day 45	31.69840036
1_45_11	23_05	CETN3.KO..12.3	Day 45	31.00498341
1_45_12	23_05	CETN3.KO..12.3	Day 45	27.68535121
1_45_13	23_05	CETN3.KO..12.3	Day 45	30.63246712
1_45_14	23_05	CETN3.KO..12.3	Day 45	30.46690433
1_45_15	23_05	CETN3.KO..12.3	Day 45	27.78910236
1_45_16	23_05	CETN3.KO..12.3	Day 45	30.1369341
1_45_17	23_05	CETN3.KO..12.3	Day 45	28.20448242
1_45_18	23_05	CETN3.KO..12.3	Day 45	28.14723443
1_45_19	23_05	CETN3.KO..12.3	Day 45	26.6913679
1_45_20	23_05	CETN3.KO..12.3	Day 45	27.65932678
1_50_1	23_05	CETN3.KO..12.3	Day 50	27.94932162
1_50_2	23_05	CETN3.KO..12.3	Day 50	31.93510431
1_50_3	23_05	CETN3.KO..12.3	Day 50	33.23545967
1_50_4	23_05	CETN3.KO..12.3	Day 50	30.37271378
1_50_5	23_05	CETN3.KO..12.3	Day 50	28.31152633
1_50_6	23_05	CETN3.KO..12.3	Day 50	32.26986928
1_50_7	23_05	CETN3.KO..12.3	Day 50	32.77285435
1_50_8	23_05	CETN3.KO..12.3	Day 50	28.84527281
1_50_9	23_05	CETN3.KO..12.3	Day 50	26.30111687
1_50_10	23_05	CETN3.KO..12.3	Day 50	31.62402419
1_50_11	23_05	CETN3.KO..12.3	Day 50	33.50861517
1_50_12	23_05	CETN3.KO..12.3	Day 50	32.86857576
1_50_13	23_05	CETN3.KO..12.3	Day 50	27.14166865
1_50_14	23_05	CETN3.KO..12.3	Day 50	29.15889473
1_50_15	23_05	CETN3.KO..12.3	Day 50	31.39592765
1_50_16	23_05	CETN3.KO..12.3	Day 50	24.06454609
1_50_17	23_05	CETN3.KO..12.3	Day 50	30.53163326
1_50_18	23_05	CETN3.KO..12.3	Day 50	24.31964912
1_60_1	23_05	CETN3.KO..12.3	Day 60	41.37299223
1_60_2	23_05	CETN3.KO..12.3	Day 60	35.44236663
1_60_3	23_05	CETN3.KO..12.3	Day 60	45.61428233
1_60_4	23_05	CETN3.KO..12.3	Day 60	46.14765332
1_60_5	23_05	CETN3.KO..12.3	Day 60	42.72736057
1_60_6	23_05	CETN3.KO..12.3	Day 60	39.20900681
1_60_7	23_05	CETN3.KO..12.3	Day 60	43.39241348
1_60_8	23_05	CETN3.KO..12.3	Day 60	38.36143623
1_60_9	23_05	CETN3.KO..12.3	Day 60	42.94098625
1_60_10	23_05	CETN3.KO..12.3	Day 60	41.16081074
1_60_11	23_05	CETN3.KO..12.3	Day 60	38.1885658
1_60_12	23_05	CETN3.KO..12.3	Day 60	33.66539724
1_60_13	23_05	CETN3.KO..12.3	Day 60	32.35155308
1_60_14	23_05	CETN3.KO..12.3	Day 60	37.70782136
1_60_15	23_05	CETN3.KO..12.3	Day 60	45.46463459
1_60_16	23_05	CETN3.KO..12.3	Day 60	42.92091191
1_60_17	23_05	CETN3.KO..12.3	Day 60	43.24790709
1_60_18	23_05	CETN3.KO..12.3	Day 60	46.0841664
2_3_1	23_07	CETN3.KO..12.3	Day 3	1.071395287
2_3_2	23_07	CETN3.KO..12.3	Day 3	1.079902017
2_3_4	23_07	CETN3.KO..12.3	Day 3	1.099258337
2_3_5	23_07	CETN3.KO..12.3	Day 3	1.065629815
2_3_6	23_07	CETN3.KO..12.3	Day 3	1.098857674
2_3_7	23_07	CETN3.KO..12.3	Day 3	1.116575124
2_3_8	23_07	CETN3.KO..12.3	Day 3	1.056376086
2_3_9	23_07	CETN3.KO..12.3	Day 3	1.07573467
2_3_10	23_07	CETN3.KO..12.3	Day 3	1.103201585
2_3_11	23_07	CETN3.KO..12.3	Day 3	1.115216945
2_3_12	23_07	CETN3.KO..12.3	Day 3	1.113224948
2_3_13	23_07	CETN3.KO..12.3	Day 3	1.115667408
2_3_14	23_07	CETN3.KO..12.3	Day 3	1.086378269
2_3_15	23_07	CETN3.KO..12.3	Day 3	1.114257165
2_3_16	23_07	CETN3.KO..12.3	Day 3	1.052249485
2_3_17	23_07	CETN3.KO..12.3	Day 3	1.056036541
2_3_18	23_07	CETN3.KO..12.3	Day 3	1.077181131
2_3_19	23_07	CETN3.KO..12.3	Day 3	1.052269857
2_3_20	23_07	CETN3.KO..12.3	Day 3	1.049551235
2_3_21	23_07	CETN3.KO..12.3	Day 3	1.067046849
2_3_22	23_07	CETN3.KO..12.3	Day 3	1.077882857
2_6_1	23_07	CETN3.KO..12.3	Day 6	1.407875177
2_6_2	23_07	CETN3.KO..12.3	Day 6	1.398537694
2_6_3	23_07	CETN3.KO..12.3	Day 6	1.430577145
2_6_4	23_07	CETN3.KO..12.3	Day 6	1.414269938
2_6_5	23_07	CETN3.KO..12.3	Day 6	1.392106714
2_6_6	23_07	CETN3.KO..12.3	Day 6	1.382773758
2_6_7	23_07	CETN3.KO..12.3	Day 6	1.411757306
2_6_8	23_07	CETN3.KO..12.3	Day 6	1.442248434
2_6_9	23_07	CETN3.KO..12.3	Day 6	1.475535147
2_6_10	23_07	CETN3.KO..12.3	Day 6	1.442327661
2_6_11	23_07	CETN3.KO..12.3	Day 6	1.436729698
2_6_12	23_07	CETN3.KO..12.3	Day 6	1.424927119
2_6_13	23_07	CETN3.KO..12.3	Day 6	1.421728607
2_6_14	23_07	CETN3.KO..12.3	Day 6	1.418629694
2_6_15	23_07	CETN3.KO..12.3	Day 6	1.407678241
2_6_16	23_07	CETN3.KO..12.3	Day 6	1.433325195
2_6_17	23_07	CETN3.KO..12.3	Day 6	1.385648571
2_6_18	23_07	CETN3.KO..12.3	Day 6	1.39613598
2_6_19	23_07	CETN3.KO..12.3	Day 6	1.405484781
2_6_20	23_07	CETN3.KO..12.3	Day 6	1.444638829
2_6_21	23_07	CETN3.KO..12.3	Day 6	1.462747888
2_6_22	23_07	CETN3.KO..12.3	Day 6	1.423231659
2_6_23	23_07	CETN3.KO..12.3	Day 6	1.384143256
2_6_24	23_07	CETN3.KO..12.3	Day 6	1.465738146
2_10_1	23_07	CETN3.KO..12.3	Day 10	1.444917256
2_10_2	23_07	CETN3.KO..12.3	Day 10	1.413353167
2_10_3	23_07	CETN3.KO..12.3	Day 10	1.413163022
2_10_4	23_07	CETN3.KO..12.3	Day 10	1.409699664
2_10_5	23_07	CETN3.KO..12.3	Day 10	1.41397793
2_10_6	23_07	CETN3.KO..12.3	Day 10	1.436578035
2_10_7	23_07	CETN3.KO..12.3	Day 10	1.448321759
2_10_8	23_07	CETN3.KO..12.3	Day 10	1.465265047
2_10_9	23_07	CETN3.KO..12.3	Day 10	1.405944298
2_10_10	23_07	CETN3.KO..12.3	Day 10	1.430905372
2_10_11	23_07	CETN3.KO..12.3	Day 10	1.422557096
2_10_12	23_07	CETN3.KO..12.3	Day 10	1.438902785
2_10_13	23_07	CETN3.KO..12.3	Day 10	1.417343951
2_10_14	23_07	CETN3.KO..12.3	Day 10	1.409749464
2_10_15	23_07	CETN3.KO..12.3	Day 10	1.464814584
2_10_16	23_07	CETN3.KO..12.3	Day 10	1.448591131
2_10_17	23_07	CETN3.KO..12.3	Day 10	1.475322365
2_10_18	23_07	CETN3.KO..12.3	Day 10	1.46288597
2_10_19	23_07	CETN3.KO..12.3	Day 10	1.421140062
2_10_20	23_07	CETN3.KO..12.3	Day 10	1.440249646
2_10_21	23_07	CETN3.KO..12.3	Day 10	1.425966126
2_10_22	23_07	CETN3.KO..12.3	Day 10	1.438038078
2_10_23	23_07	CETN3.KO..12.3	Day 10	1.478448442
2_15_1	23_07	CETN3.KO..12.3	Day 15	3.237403937
2_15_2	23_07	CETN3.KO..12.3	Day 15	2.924241724
2_15_3	23_07	CETN3.KO..12.3	Day 15	2.784847245
2_15_4	23_07	CETN3.KO..12.3	Day 15	3.463246534
2_15_5	23_07	CETN3.KO..12.3	Day 15	3.112297506
2_15_6	23_07	CETN3.KO..12.3	Day 15	3.317780994
2_15_7	23_07	CETN3.KO..12.3	Day 15	2.892211326
2_15_8	23_07	CETN3.KO..12.3	Day 15	2.963146772
2_15_9	23_07	CETN3.KO..12.3	Day 15	3.351203525
2_15_10	23_07	CETN3.KO..12.3	Day 15	3.168471806
2_15_11	23_07	CETN3.KO..12.3	Day 15	3.378933021
2_15_12	23_07	CETN3.KO..12.3	Day 15	3.175577348
2_15_13	23_07	CETN3.KO..12.3	Day 15	3.23331129
2_15_14	23_07	CETN3.KO..12.3	Day 15	3.066255225
2_15_15	23_07	CETN3.KO..12.3	Day 15	2.62463414
2_15_16	23_07	CETN3.KO..12.3	Day 15	2.945277659
2_15_17	23_07	CETN3.KO..12.3	Day 15	3.440241239
2_15_18	23_07	CETN3.KO..12.3	Day 15	2.796919196
2_15_19	23_07	CETN3.KO..12.3	Day 15	2.873115324
2_15_20	23_07	CETN3.KO..12.3	Day 15	3.045884797
2_20_1	23_07	CETN3.KO..12.3	Day 20	6.097324548
2_20_2	23_07	CETN3.KO..12.3	Day 20	5.45796839
2_20_3	23_07	CETN3.KO..12.3	Day 20	4.570237439
2_20_4	23_07	CETN3.KO..12.3	Day 20	4.847457698
2_20_5	23_07	CETN3.KO..12.3	Day 20	5.076077772
2_20_6	23_07	CETN3.KO..12.3	Day 20	4.010146894
2_20_7	23_07	CETN3.KO..12.3	Day 20	4.990772788
2_20_8	23_07	CETN3.KO..12.3	Day 20	5.526180686
2_20_9	23_07	CETN3.KO..12.3	Day 20	5.717018473
2_20_10	23_07	CETN3.KO..12.3	Day 20	5.557624803
2_20_11	23_07	CETN3.KO..12.3	Day 20	6.131104733
2_20_12	23_07	CETN3.KO..12.3	Day 20	5.272760257
2_20_13	23_07	CETN3.KO..12.3	Day 20	5.054808683
2_20_15	23_07	CETN3.KO..12.3	Day 20	4.392530983
2_20_16	23_07	CETN3.KO..12.3	Day 20	5.403944541
2_20_17	23_07	CETN3.KO..12.3	Day 20	5.861612515
2_20_18	23_07	CETN3.KO..12.3	Day 20	5.424043332
2_20_19	23_07	CETN3.KO..12.3	Day 20	4.383945026
2_20_20	23_07	CETN3.KO..12.3	Day 20	4.319703141
2_25_2	23_07	CETN3.KO..12.3	Day 25	7.084010186
2_25_3	23_07	CETN3.KO..12.3	Day 25	8.938884838
2_25_4	23_07	CETN3.KO..12.3	Day 25	10.11344743
2_25_5	23_07	CETN3.KO..12.3	Day 25	8.065937669
2_25_6	23_07	CETN3.KO..12.3	Day 25	7.656084401
2_25_7	23_07	CETN3.KO..12.3	Day 25	10.00904871
2_25_8	23_07	CETN3.KO..12.3	Day 25	6.913785036
2_25_9	23_07	CETN3.KO..12.3	Day 25	9.551161163
2_25_10	23_07	CETN3.KO..12.3	Day 25	7.50117046
2_25_12	23_07	CETN3.KO..12.3	Day 25	9.02809006
2_25_13	23_07	CETN3.KO..12.3	Day 25	6.923699745
2_25_14	23_07	CETN3.KO..12.3	Day 25	9.912608917
2_25_15	23_07	CETN3.KO..12.3	Day 25	9.153024455
2_25_17	23_07	CETN3.KO..12.3	Day 25	7.293414285
2_25_18	23_07	CETN3.KO..12.3	Day 25	8.620509479
2_25_19	23_07	CETN3.KO..12.3	Day 25	8.853301427
2_25_20	23_07	CETN3.KO..12.3	Day 25	8.787058491
2_25_21	23_07	CETN3.KO..12.3	Day 25	7.483441691
2_30_1	23_07	CETN3.KO..12.3	Day 30	12.80790331
2_30_2	23_07	CETN3.KO..12.3	Day 30	16.42508816
2_30_3	23_07	CETN3.KO..12.3	Day 30	12.20928122
2_30_4	23_07	CETN3.KO..12.3	Day 30	15.94397575
2_30_5	23_07	CETN3.KO..12.3	Day 30	15.1711264
2_30_6	23_07	CETN3.KO..12.3	Day 30	10.16829072
2_30_8	23_07	CETN3.KO..12.3	Day 30	15.78233429
2_30_9	23_07	CETN3.KO..12.3	Day 30	12.52527523
2_30_10	23_07	CETN3.KO..12.3	Day 30	16.27880319
2_30_11	23_07	CETN3.KO..12.3	Day 30	14.59897975
2_30_12	23_07	CETN3.KO..12.3	Day 30	14.90665265
2_30_14	23_07	CETN3.KO..12.3	Day 30	12.84934589
2_30_15	23_07	CETN3.KO..12.3	Day 30	14.94609418
2_30_16	23_07	CETN3.KO..12.3	Day 30	13.94834844
2_30_17	23_07	CETN3.KO..12.3	Day 30	13.81122665
2_30_18	23_07	CETN3.KO..12.3	Day 30	14.48156061
2_30_19	23_07	CETN3.KO..12.3	Day 30	12.2930175
2_30_20	23_07	CETN3.KO..12.3	Day 30	11.49097635
2_30_21	23_07	CETN3.KO..12.3	Day 30	14.65995295
2_30_22	23_07	CETN3.KO..12.3	Day 30	14.19297466
2_35_1	23_07	CETN3.KO..12.3	Day 35	18.57376418
2_35_2	23_07	CETN3.KO..12.3	Day 35	18.34987283
2_35_3	23_07	CETN3.KO..12.3	Day 35	17.51217495
2_35_4	23_07	CETN3.KO..12.3	Day 35	20.59068774
2_35_5	23_07	CETN3.KO..12.3	Day 35	17.18485371
2_35_6	23_07	CETN3.KO..12.3	Day 35	13.46660221
2_35_7	23_07	CETN3.KO..12.3	Day 35	18.19310271
2_35_8	23_07	CETN3.KO..12.3	Day 35	16.10883156
2_35_10	23_07	CETN3.KO..12.3	Day 35	18.47239872
2_35_11	23_07	CETN3.KO..12.3	Day 35	15.95813703
2_35_12	23_07	CETN3.KO..12.3	Day 35	19.69249654
2_35_13	23_07	CETN3.KO..12.3	Day 35	16.13594988
2_35_15	23_07	CETN3.KO..12.3	Day 35	18.27053705
2_35_16	23_07	CETN3.KO..12.3	Day 35	20.72975626
2_35_17	23_07	CETN3.KO..12.3	Day 35	19.5921452
2_35_18	23_07	CETN3.KO..12.3	Day 35	19.84327257
2_35_19	23_07	CETN3.KO..12.3	Day 35	20.84302842
2_40_1	23_07	CETN3.KO..12.3	Day 40	23.93832831
2_40_2	23_07	CETN3.KO..12.3	Day 40	26.95008206
2_40_3	23_07	CETN3.KO..12.3	Day 40	20.26073164
2_40_4	23_07	CETN3.KO..12.3	Day 40	20.16130385
2_40_5	23_07	CETN3.KO..12.3	Day 40	18.78494296
2_40_6	23_07	CETN3.KO..12.3	Day 40	23.00990404
2_40_7	23_07	CETN3.KO..12.3	Day 40	24.26132148
2_40_8	23_07	CETN3.KO..12.3	Day 40	21.22564566
2_40_9	23_07	CETN3.KO..12.3	Day 40	25.58350912
2_40_10	23_07	CETN3.KO..12.3	Day 40	22.20642322
2_40_11	23_07	CETN3.KO..12.3	Day 40	24.09147662
2_40_12	23_07	CETN3.KO..12.3	Day 40	22.46933959
2_40_13	23_07	CETN3.KO..12.3	Day 40	21.3974463
2_40_14	23_07	CETN3.KO..12.3	Day 40	22.6308905
2_40_15	23_07	CETN3.KO..12.3	Day 40	27.43892704
2_45_1	23_07	CETN3.KO..12.3	Day 45	31.09992494
2_45_2	23_07	CETN3.KO..12.3	Day 45	33.65309268
2_45_3	23_07	CETN3.KO..12.3	Day 45	34.75048053
2_45_4	23_07	CETN3.KO..12.3	Day 45	25.09833149
2_45_5	23_07	CETN3.KO..12.3	Day 45	28.19451746
2_45_6	23_07	CETN3.KO..12.3	Day 45	35.12958236
2_45_7	23_07	CETN3.KO..12.3	Day 45	28.28755265
2_45_8	23_07	CETN3.KO..12.3	Day 45	31.49364205
2_45_9	23_07	CETN3.KO..12.3	Day 45	27.41603728
2_45_10	23_07	CETN3.KO..12.3	Day 45	30.97901674
2_45_11	23_07	CETN3.KO..12.3	Day 45	29.4605298
2_45_12	23_07	CETN3.KO..12.3	Day 45	26.32844108
2_50_1	23_07	CETN3.KO..12.3	Day 50	27.65386771
2_50_2	23_07	CETN3.KO..12.3	Day 50	27.70022645
2_50_3	23_07	CETN3.KO..12.3	Day 50	34.62506643
2_50_4	23_07	CETN3.KO..12.3	Day 50	42.64662993
2_50_5	23_07	CETN3.KO..12.3	Day 50	31.32106045
2_50_6	23_07	CETN3.KO..12.3	Day 50	32.3194919
2_50_7	23_07	CETN3.KO..12.3	Day 50	39.58397823
2_50_8	23_07	CETN3.KO..12.3	Day 50	32.42679577
2_50_10	23_07	CETN3.KO..12.3	Day 50	27.95333649
2_60_1	23_07	CETN3.KO..12.3	Day 60	40.40491781
2_60_2	23_07	CETN3.KO..12.3	Day 60	37.69701876
2_60_3	23_07	CETN3.KO..12.3	Day 60	37.50863765
2_60_4	23_07	CETN3.KO..12.3	Day 60	51.18882661
2_60_5	23_07	CETN3.KO..12.3	Day 60	43.9552461
2_60_6	23_07	CETN3.KO..12.3	Day 60	38.06895737
2_60_7	23_07	CETN3.KO..12.3	Day 60	40.53030303
2_60_8	23_07	CETN3.KO..12.3	Day 60	56.35550065
2_60_9	23_07	CETN3.KO..12.3	Day 60	43.07087737
3_3_1	23_09	CETN3.KO..12.3	Day 3	0.860368164
3_3_2	23_09	CETN3.KO..12.3	Day 3	0.840882817
3_3_3	23_09	CETN3.KO..12.3	Day 3	0.835350499
3_3_4	23_09	CETN3.KO..12.3	Day 3	0.846118598
3_3_5	23_09	CETN3.KO..12.3	Day 3	0.818796556
3_3_6	23_09	CETN3.KO..12.3	Day 3	0.884204212
3_3_7	23_09	CETN3.KO..12.3	Day 3	0.855374591
3_3_8	23_09	CETN3.KO..12.3	Day 3	0.832740531
3_3_9	23_09	CETN3.KO..12.3	Day 3	0.855768463
3_3_10	23_09	CETN3.KO..12.3	Day 3	0.842560168
3_3_11	23_09	CETN3.KO..12.3	Day 3	0.861239662
3_3_12	23_09	CETN3.KO..12.3	Day 3	0.865798618
3_3_13	23_09	CETN3.KO..12.3	Day 3	0.857525041
3_3_14	23_09	CETN3.KO..12.3	Day 3	0.860311573
3_3_15	23_09	CETN3.KO..12.3	Day 3	0.8602165
3_3_16	23_09	CETN3.KO..12.3	Day 3	0.861133271
3_6_1	23_09	CETN3.KO..12.3	Day 6	1.463297951
3_6_2	23_09	CETN3.KO..12.3	Day 6	1.488750232
3_6_3	23_09	CETN3.KO..12.3	Day 6	1.476148591
3_6_4	23_09	CETN3.KO..12.3	Day 6	1.458426614
3_6_5	23_09	CETN3.KO..12.3	Day 6	1.411417761
3_6_6	23_09	CETN3.KO..12.3	Day 6	1.467417761
3_6_7	23_09	CETN3.KO..12.3	Day 6	1.455511055
3_6_8	23_09	CETN3.KO..12.3	Day 6	1.430332673
3_6_9	23_09	CETN3.KO..12.3	Day 6	1.435217592
3_6_10	23_09	CETN3.KO..12.3	Day 6	1.442857351
3_6_11	23_09	CETN3.KO..12.3	Day 6	1.504009378
3_6_12	23_09	CETN3.KO..12.3	Day 6	1.466521363
3_6_13	23_09	CETN3.KO..12.3	Day 6	1.478314887
3_6_14	23_09	CETN3.KO..12.3	Day 6	1.417880432
3_6_15	23_09	CETN3.KO..12.3	Day 6	1.44101249
3_10_1	23_09	CETN3.KO..12.3	Day 10	1.438239541
3_10_2	23_09	CETN3.KO..12.3	Day 10	1.437856987
3_10_3	23_09	CETN3.KO..12.3	Day 10	1.399909455
3_10_4	23_09	CETN3.KO..12.3	Day 10	1.374574882
3_10_5	23_09	CETN3.KO..12.3	Day 10	1.387943894
3_10_6	23_09	CETN3.KO..12.3	Day 10	1.401460043
3_10_7	23_09	CETN3.KO..12.3	Day 10	1.4455556
3_10_8	23_09	CETN3.KO..12.3	Day 10	1.442866405
3_10_9	23_09	CETN3.KO..12.3	Day 10	1.437202797
3_10_10	23_09	CETN3.KO..12.3	Day 10	1.4256628
3_10_11	23_09	CETN3.KO..12.3	Day 10	1.426826307
3_10_12	23_09	CETN3.KO..12.3	Day 10	1.385082663
3_10_13	23_09	CETN3.KO..12.3	Day 10	1.371745341
3_10_14	23_09	CETN3.KO..12.3	Day 10	1.365760298
3_10_15	23_09	CETN3.KO..12.3	Day 10	1.432908687
3_10_16	23_09	CETN3.KO..12.3	Day 10	1.401469097
3_15_1	23_09	CETN3.KO..12.3	Day 15	3.263963135
3_15_2	23_09	CETN3.KO..12.3	Day 15	3.277434011
3_15_3	23_09	CETN3.KO..12.3	Day 15	3.410773273
3_15_4	23_09	CETN3.KO..12.3	Day 15	3.519309916
3_15_5	23_09	CETN3.KO..12.3	Day 15	3.620286026
3_15_6	23_09	CETN3.KO..12.3	Day 15	3.390649582
3_15_7	23_09	CETN3.KO..12.3	Day 15	3.505406686
3_15_8	23_09	CETN3.KO..12.3	Day 15	3.626540442
3_15_9	23_09	CETN3.KO..12.3	Day 15	3.172274708
3_15_10	23_09	CETN3.KO..12.3	Day 15	3.928497676
3_15_11	23_09	CETN3.KO..12.3	Day 15	3.38212927
3_15_12	23_09	CETN3.KO..12.3	Day 15	3.908967056
3_15_13	23_09	CETN3.KO..12.3	Day 15	3.400249646
3_15_14	23_09	CETN3.KO..12.3	Day 15	3.799477424
3_15_15	23_09	CETN3.KO..12.3	Day 15	2.957123247
3_15_16	23_09	CETN3.KO..12.3	Day 15	3.420810219
3_15_17	23_09	CETN3.KO..12.3	Day 15	3.634431464
3_15_18	23_09	CETN3.KO..12.3	Day 15	3.738178261
3_15_19	23_09	CETN3.KO..12.3	Day 15	3.697285743
3_20_1	23_09	CETN3.KO..12.3	Day 20	5.015025345
3_20_2	23_09	CETN3.KO..12.3	Day 20	5.275268362
3_20_3	23_09	CETN3.KO..12.3	Day 20	6.103608392
3_20_4	23_09	CETN3.KO..12.3	Day 20	4.045837584
3_20_5	23_09	CETN3.KO..12.3	Day 20	3.939105057
3_20_6	23_09	CETN3.KO..12.3	Day 20	6.302681272
3_20_7	23_09	CETN3.KO..12.3	Day 20	4.889429969
3_20_8	23_09	CETN3.KO..12.3	Day 20	5.690850883
3_20_9	23_09	CETN3.KO..12.3	Day 20	4.89910247
3_20_10	23_09	CETN3.KO..12.3	Day 20	6.143468693
3_20_12	23_09	CETN3.KO..12.3	Day 20	4.711044424
3_20_13	23_09	CETN3.KO..12.3	Day 20	5.767307329
3_20_14	23_09	CETN3.KO..12.3	Day 20	5.947875015
3_25_1	23_09	CETN3.KO..12.3	Day 25	9.522394923
3_25_2	23_09	CETN3.KO..12.3	Day 25	7.469832734
3_25_3	23_09	CETN3.KO..12.3	Day 25	5.238823881
3_25_4	23_09	CETN3.KO..12.3	Day 25	7.084508185
3_25_5	23_09	CETN3.KO..12.3	Day 25	6.653648409
3_25_6	23_09	CETN3.KO..12.3	Day 25	8.084843526
3_25_7	23_09	CETN3.KO..12.3	Day 25	8.104546182
3_25_8	23_09	CETN3.KO..12.3	Day 25	9.796457415
3_25_9	23_09	CETN3.KO..12.3	Day 25	8.990694854
3_25_10	23_09	CETN3.KO..12.3	Day 25	9.318993977
3_25_11	23_09	CETN3.KO..12.3	Day 25	8.834105825
3_25_12	23_09	CETN3.KO..12.3	Day 25	7.278927038
3_25_13	23_09	CETN3.KO..12.3	Day 25	8.614732689
3_25_14	23_09	CETN3.KO..12.3	Day 25	6.016825256
3_25_15	23_09	CETN3.KO..12.3	Day 25	8.039761025
3_25_16	23_09	CETN3.KO..12.3	Day 25	8.035713651
3_25_17	23_09	CETN3.KO..12.3	Day 25	10.85408076
3_25_18	23_09	CETN3.KO..12.3	Day 25	4.823755204
3_25_19	23_09	CETN3.KO..12.3	Day 25	6.548181252
3_30_1	23_09	CETN3.KO..12.3	Day 30	11.27659226
3_30_2	23_09	CETN3.KO..12.3	Day 30	13.19646033
3_30_3	23_09	CETN3.KO..12.3	Day 30	14.09358309
3_30_4	23_09	CETN3.KO..12.3	Day 30	10.56604713
3_30_5	23_09	CETN3.KO..12.3	Day 30	11.36577938
3_30_6	23_09	CETN3.KO..12.3	Day 30	13.36535446
3_30_7	23_09	CETN3.KO..12.3	Day 30	9.302614334
3_30_8	23_09	CETN3.KO..12.3	Day 30	14.39214714
3_30_9	23_09	CETN3.KO..12.3	Day 30	12.88609823
3_30_10	23_09	CETN3.KO..12.3	Day 30	8.370441489
3_30_11	23_09	CETN3.KO..12.3	Day 30	12.6668428
3_30_12	23_09	CETN3.KO..12.3	Day 30	9.343821496
3_30_13	23_09	CETN3.KO..12.3	Day 30	10.82512438
3_30_14	23_09	CETN3.KO..12.3	Day 30	9.364474878
3_30_15	23_09	CETN3.KO..12.3	Day 30	12.98151486
3_30_16	23_09	CETN3.KO..12.3	Day 30	16.46741808
3_30_17	23_09	CETN3.KO..12.3	Day 30	7.40305558
3_30_18	23_09	CETN3.KO..12.3	Day 30	9.036637536
3_35_1	23_09	CETN3.KO..12.3	Day 35	21.47258078
3_35_2	23_09	CETN3.KO..12.3	Day 35	15.8658261
3_35_3	23_09	CETN3.KO..12.3	Day 35	20.03273859
3_35_4	23_09	CETN3.KO..12.3	Day 35	14.8651648
3_35_5	23_09	CETN3.KO..12.3	Day 35	15.60878613
3_35_6	23_09	CETN3.KO..12.3	Day 35	12.87668152
3_35_9	23_09	CETN3.KO..12.3	Day 35	17.65583411
3_35_10	23_09	CETN3.KO..12.3	Day 35	19.78583969
3_35_11	23_09	CETN3.KO..12.3	Day 35	14.30355762
3_35_12	23_09	CETN3.KO..12.3	Day 35	18.77099899
3_35_13	23_09	CETN3.KO..12.3	Day 35	20.12488654
3_35_14	23_09	CETN3.KO..12.3	Day 35	17.29963798
3_35_15	23_09	CETN3.KO..12.3	Day 35	13.90178099
3_35_16	23_09	CETN3.KO..12.3	Day 35	17.58535365
3_35_17	23_09	CETN3.KO..12.3	Day 35	11.73980387
3_35_18	23_09	CETN3.KO..12.3	Day 35	17.75298015
3_35_19	23_09	CETN3.KO..12.3	Day 35	13.06951583
3_35_20	23_09	CETN3.KO..12.3	Day 35	15.29752763
3_40_1	23_09	CETN3.KO..12.3	Day 40	16.31788253
3_40_2	23_09	CETN3.KO..12.3	Day 40	12.01442775
3_40_3	23_09	CETN3.KO..12.3	Day 40	14.93056567
3_40_4	23_09	CETN3.KO..12.3	Day 40	17.43184316
3_40_5	23_09	CETN3.KO..12.3	Day 40	13.32929027
3_40_6	23_09	CETN3.KO..12.3	Day 40	20.12348308
3_40_8	23_09	CETN3.KO..12.3	Day 40	18.01020122
3_40_9	23_09	CETN3.KO..12.3	Day 40	21.55282202
3_40_10	23_09	CETN3.KO..12.3	Day 40	18.46780808
3_40_11	23_09	CETN3.KO..12.3	Day 40	22.09788658
3_40_12	23_09	CETN3.KO..12.3	Day 40	22.49581503
3_40_13	23_09	CETN3.KO..12.3	Day 40	17.69953127
3_40_14	23_09	CETN3.KO..12.3	Day 40	24.86267804
3_40_15	23_09	CETN3.KO..12.3	Day 40	25.32539165
3_40_16	23_09	CETN3.KO..12.3	Day 40	19.99733538
3_45_1	23_09	CETN3.KO..12.3	Day 45	24.19267529
3_45_2	23_09	CETN3.KO..12.3	Day 45	20.98473732
3_45_3	23_09	CETN3.KO..12.3	Day 45	21.44358773
3_45_4	23_09	CETN3.KO..12.3	Day 45	29.1668667
3_45_5	23_09	CETN3.KO..12.3	Day 45	28.49805887
3_45_6	23_09	CETN3.KO..12.3	Day 45	25.36758766
3_45_7	23_09	CETN3.KO..12.3	Day 45	21.0016922
3_45_8	23_09	CETN3.KO..12.3	Day 45	23.70681839
3_45_9	23_09	CETN3.KO..12.3	Day 45	15.70460713
3_45_10	23_09	CETN3.KO..12.3	Day 45	17.26249177
3_45_12	23_09	CETN3.KO..12.3	Day 45	26.69607598
3_45_13	23_09	CETN3.KO..12.3	Day 45	25.93813229
3_50_1	23_09	CETN3.KO..12.3	Day 50	19.68169576
3_50_2	23_09	CETN3.KO..12.3	Day 50	24.61640281
3_50_3	23_09	CETN3.KO..12.3	Day 50	33.56609423
3_50_4	23_09	CETN3.KO..12.3	Day 50	23.18647406
3_50_5	23_09	CETN3.KO..12.3	Day 50	31.269156
3_50_6	23_09	CETN3.KO..12.3	Day 50	17.39732205
3_50_7	23_09	CETN3.KO..12.3	Day 50	20.4607825
3_50_8	23_09	CETN3.KO..12.3	Day 50	25.61983118
3_50_9	23_09	CETN3.KO..12.3	Day 50	24.29374022
3_60_2	23_09	CETN3.KO..12.3	Day 60	43.43134904
3_60_3	23_09	CETN3.KO..12.3	Day 60	36.11914643
3_60_4	23_09	CETN3.KO..12.3	Day 60	34.69308813
3_60_5	23_09	CETN3.KO..12.3	Day 60	27.53798531
3_60_6	23_09	CETN3.KO..12.3	Day 60	33.15998591
3_60_7	23_09	CETN3.KO..12.3	Day 60	33.11426262
3_60_8	23_09	CETN3.KO..12.3	Day 60	52.40134588
3_60_9	23_09	CETN3.KO..12.3	Day 60	27.47605812
5_3_1	23_10	CETN3.KO..12.3	Day 3	1.077971139
5_3_2	23_10	CETN3.KO..12.3	Day 3	1.165478637
5_3_3	23_10	CETN3.KO..12.3	Day 3	1.075019362
5_3_4	23_10	CETN3.KO..12.3	Day 3	1.166703262
5_3_5	23_10	CETN3.KO..12.3	Day 3	1.169224948
5_3_6	23_10	CETN3.KO..12.3	Day 3	1.158898258
5_3_7	23_10	CETN3.KO..12.3	Day 3	1.161795707
5_3_8	23_10	CETN3.KO..12.3	Day 3	1.167303125
5_3_9	23_10	CETN3.KO..12.3	Day 3	1.166182627
5_3_10	23_10	CETN3.KO..12.3	Day 3	1.179442985
5_6_1	23_10	CETN3.KO..12.3	Day 6	1.709547193
5_6_2	23_10	CETN3.KO..12.3	Day 6	1.784869558
5_6_3	23_10	CETN3.KO..12.3	Day 6	1.738693722
5_6_4	23_10	CETN3.KO..12.3	Day 6	1.690838272
5_6_5	23_10	CETN3.KO..12.3	Day 6	1.692970613
5_6_6	23_10	CETN3.KO..12.3	Day 6	1.633837746
5_6_7	23_10	CETN3.KO..12.3	Day 6	1.743723513
5_6_8	23_10	CETN3.KO..12.3	Day 6	1.703285986
5_6_9	23_10	CETN3.KO..12.3	Day 6	1.725037229
5_6_10	23_10	CETN3.KO..12.3	Day 6	1.754262986
5_10_1	23_10	CETN3.KO..12.3	Day 10	1.521054529
5_10_2	23_10	CETN3.KO..12.3	Day 10	1.612987429
5_10_3	23_10	CETN3.KO..12.3	Day 10	1.507533853
5_10_4	23_10	CETN3.KO..12.3	Day 10	1.494262177
5_10_5	23_10	CETN3.KO..12.3	Day 10	1.47884005
5_10_6	23_10	CETN3.KO..12.3	Day 10	1.461029791
5_10_7	23_10	CETN3.KO..12.3	Day 10	1.514125551
5_10_8	23_10	CETN3.KO..12.3	Day 10	1.561333603
5_10_9	23_10	CETN3.KO..12.3	Day 10	1.57466187
5_10_10	23_10	CETN3.KO..12.3	Day 10	1.456031691
5_15_1	23_10	CETN3.KO..12.3	Day 15	3.740853874
5_15_2	23_10	CETN3.KO..12.3	Day 15	3.73524233
5_15_3	23_10	CETN3.KO..12.3	Day 15	3.176666155
5_15_4	23_10	CETN3.KO..12.3	Day 15	3.320913861
5_15_5	23_10	CETN3.KO..12.3	Day 15	3.344659364
5_15_6	23_10	CETN3.KO..12.3	Day 15	4.09751631
5_15_7	23_10	CETN3.KO..12.3	Day 15	3.708497514
5_15_8	23_10	CETN3.KO..12.3	Day 15	3.519631351
5_15_9	23_10	CETN3.KO..12.3	Day 15	4.083327863
5_15_10	23_10	CETN3.KO..12.3	Day 15	3.818073164
5_15_11	23_10	CETN3.KO..12.3	Day 15	4.070923158
5_15_12	23_10	CETN3.KO..12.3	Day 15	3.960976272
5_15_13	23_10	CETN3.KO..12.3	Day 15	4.078035491
5_15_14	23_10	CETN3.KO..12.3	Day 15	3.724528558
5_15_15	23_10	CETN3.KO..12.3	Day 15	3.330088363
5_15_16	23_10	CETN3.KO..12.3	Day 15	3.530327014
5_15_17	23_10	CETN3.KO..12.3	Day 15	3.767881644
5_20_1	23_10	CETN3.KO..12.3	Day 20	6.361818667
5_20_2	23_10	CETN3.KO..12.3	Day 20	5.410278184
5_20_3	23_10	CETN3.KO..12.3	Day 20	5.746271393
5_20_4	23_10	CETN3.KO..12.3	Day 20	4.671867739
5_20_5	23_10	CETN3.KO..12.3	Day 20	4.908548607
5_20_6	23_10	CETN3.KO..12.3	Day 20	4.643703626
5_20_7	23_10	CETN3.KO..12.3	Day 20	5.291136424
5_20_8	23_10	CETN3.KO..12.3	Day 20	5.230930595
5_20_9	23_10	CETN3.KO..12.3	Day 20	5.240039452
5_20_10	23_10	CETN3.KO..12.3	Day 20	4.338058935
5_20_11	23_10	CETN3.KO..12.3	Day 20	4.266738672
5_20_12	23_10	CETN3.KO..12.3	Day 20	5.202329601
5_20_13	23_10	CETN3.KO..12.3	Day 20	6.227334007
5_20_14	23_10	CETN3.KO..12.3	Day 20	5.456080521
5_25_1	23_10	CETN3.KO..12.3	Day 25	6.529619467
5_25_2	23_10	CETN3.KO..12.3	Day 25	6.086590404
5_25_3	23_10	CETN3.KO..12.3	Day 25	5.448445289
5_25_4	23_10	CETN3.KO..12.3	Day 25	6.516019564
5_25_5	23_10	CETN3.KO..12.3	Day 25	6.21458523
5_25_6	23_10	CETN3.KO..12.3	Day 25	9.268170904
5_25_7	23_10	CETN3.KO..12.3	Day 25	5.933496423
5_25_8	23_10	CETN3.KO..12.3	Day 25	9.37703351
5_25_9	23_10	CETN3.KO..12.3	Day 25	9.434674643
5_25_10	23_10	CETN3.KO..12.3	Day 25	6.455553418
5_25_11	23_10	CETN3.KO..12.3	Day 25	7.562342859
5_25_12	23_10	CETN3.KO..12.3	Day 25	4.799996119
5_25_13	23_10	CETN3.KO..12.3	Day 25	5.277749303
5_25_14	23_10	CETN3.KO..12.3	Day 25	6.860218441
5_25_15	23_10	CETN3.KO..12.3	Day 25	6.043490844
5_25_16	23_10	CETN3.KO..12.3	Day 25	7.425818667
5_25_17	23_10	CETN3.KO..12.3	Day 25	6.78742908
5_30_1	23_10	CETN3.KO..12.3	Day 30	13.31299212
5_30_2	23_10	CETN3.KO..12.3	Day 30	14.16498711
5_30_3	23_10	CETN3.KO..12.3	Day 30	9.825730709
5_30_4	23_10	CETN3.KO..12.3	Day 30	11.44737879
5_30_5	23_10	CETN3.KO..12.3	Day 30	13.25813978
5_30_6	23_10	CETN3.KO..12.3	Day 30	9.486511823
5_30_7	23_10	CETN3.KO..12.3	Day 30	7.316159263
5_30_8	23_10	CETN3.KO..12.3	Day 30	8.815082259
5_30_9	23_10	CETN3.KO..12.3	Day 30	11.12961009
5_30_10	23_10	CETN3.KO..12.3	Day 30	8.288642872
5_30_11	23_10	CETN3.KO..12.3	Day 30	9.470765997
5_30_12	23_10	CETN3.KO..12.3	Day 30	14.23218077
5_30_13	23_10	CETN3.KO..12.3	Day 30	9.490269453
5_30_14	23_10	CETN3.KO..12.3	Day 30	10.07003096
5_30_15	23_10	CETN3.KO..12.3	Day 30	9.863071587
5_30_16	23_10	CETN3.KO..12.3	Day 30	12.03797858
[truncated: 51 more rows]
