# Supplementary material for: CETN3 deficiency induces microcephaly by disrupting neural stem/progenitor cell fate through impaired centrosome assembly and RNA splicing
Source: EMBO Mol Med. 2025 Sep 8;17(10):2735–61. doi: 10.1038/s44321-025-00302-7 (PMC12514221; doi:10.1038/s44321-025-00302-7)
Supplement: Supplementary file 9 — Figure EV1 Source Data [file 44321_2025_302_MOESM9_ESM.zip]

Archive with 92 entries (86 files):
- Figure EV1/
- __MACOSX/._Figure EV1
- Figure EV1/EV1E/
- __MACOSX/Figure EV1/._EV1E
- Figure EV1/EV1B/
- __MACOSX/Figure EV1/._EV1B
- Figure EV1/.DS_Store
- __MACOSX/Figure EV1/._.DS_Store
- Figure EV1/EV1C-D/
- __MACOSX/Figure EV1/._EV1C-D
- Figure EV1/EV1A/
- __MACOSX/Figure EV1/._EV1A
- Figure EV1/EV1F/
- __MACOSX/Figure EV1/._EV1F
- Figure EV1/EV1E/.DS_Store
- __MACOSX/Figure EV1/EV1E/._.DS_Store
- Figure EV1/EV1E/#7-5-atubulin.tif
- __MACOSX/Figure EV1/EV1E/._#7-5-atubulin.tif
- Figure EV1/EV1E/#12-3-merge.tif
- __MACOSX/Figure EV1/EV1E/._#12-3-merge.tif
- Figure EV1/EV1E/#12-3-PCNT.tif
- __MACOSX/Figure EV1/EV1E/._#12-3-PCNT.tif
- Figure EV1/EV1E/H9-PCNT.tif
- __MACOSX/Figure EV1/EV1E/._H9-PCNT.tif
- Figure EV1/EV1E/#7-5-PCNT.tif
- __MACOSX/Figure EV1/EV1E/._#7-5-PCNT.tif
- Figure EV1/EV1E/H9-merge.tif
- __MACOSX/Figure EV1/EV1E/._H9-merge.tif
- Figure EV1/EV1E/#7-5-merge.tif
- __MACOSX/Figure EV1/EV1E/._#7-5-merge.tif
- Figure EV1/EV1E/#7-5-DAPI.tif
- __MACOSX/Figure EV1/EV1E/._#7-5-DAPI.tif
- Figure EV1/EV1E/H9-atubulin.tif
- __MACOSX/Figure EV1/EV1E/._H9-atubulin.tif
- Figure EV1/EV1E/H9-DAPI.tif
- __MACOSX/Figure EV1/EV1E/._H9-DAPI.tif
- Figure EV1/EV1E/#12-3-atubulin.tif
- __MACOSX/Figure EV1/EV1E/._#12-3-atubulin.tif
- Figure EV1/EV1E/#12-3-DAPI.tif
- __MACOSX/Figure EV1/EV1E/._#12-3-DAPI.tif
- Figure EV1/EV1B/H9-EdU.tif
- __MACOSX/Figure EV1/EV1B/._H9-EdU.tif
- Figure EV1/EV1B/.DS_Store
- __MACOSX/Figure EV1/EV1B/._.DS_Store
- Figure EV1/EV1B/#12-3-EdU.tif
- __MACOSX/Figure EV1/EV1B/._#12-3-EdU.tif
- Figure EV1/EV1B/#12-3-merge.tif
- __MACOSX/Figure EV1/EV1B/._#12-3-merge.tif
- Figure EV1/EV1B/#7-5-PH3.tif
- __MACOSX/Figure EV1/EV1B/._#7-5-PH3.tif
- Figure EV1/EV1B/H9-merge.tif
- __MACOSX/Figure EV1/EV1B/._H9-merge.tif
- Figure EV1/EV1B/#7-5-EdU.tif
- __MACOSX/Figure EV1/EV1B/._#7-5-EdU.tif
- Figure EV1/EV1B/#7-5-merge.tif
- __MACOSX/Figure EV1/EV1B/._#7-5-merge.tif
- Figure EV1/EV1B/#7-5-DAPI.tif
- __MACOSX/Figure EV1/EV1B/._#7-5-DAPI.tif
- Figure EV1/EV1B/H9-PH3.tif
- __MACOSX/Figure EV1/EV1B/._H9-PH3.tif
- Figure EV1/EV1B/H9-DAPI.tif
- __MACOSX/Figure EV1/EV1B/._H9-DAPI.tif
- Figure EV1/EV1B/#12-3-DAPI.tif
- __MACOSX/Figure EV1/EV1B/._#12-3-DAPI.tif
- Figure EV1/EV1B/#12-3-PH3.tif
- __MACOSX/Figure EV1/EV1B/._#12-3-PH3.tif
- Figure EV1/EV1C-D/.DS_Store
- __MACOSX/Figure EV1/EV1C-D/._.DS_Store
- Figure EV1/EV1C-D/PH3-EDU-count.xlsx
- __MACOSX/Figure EV1/EV1C-D/._PH3-EDU-count.xlsx
- Figure EV1/EV1A/.DS_Store
- __MACOSX/Figure EV1/EV1A/._.DS_Store
- Figure EV1/EV1A/#12-3-merge.tif
- __MACOSX/Figure EV1/EV1A/._#12-3-merge.tif
- Figure EV1/EV1A/H9-Caspase3.tif
- __MACOSX/Figure EV1/EV1A/._H9-Caspase3.tif
- Figure EV1/EV1A/H9-merge.tif
- __MACOSX/Figure EV1/EV1A/._H9-merge.tif
- Figure EV1/EV1A/#12-3-Caspase3.tif
- __MACOSX/Figure EV1/EV1A/._#12-3-Caspase3.tif
- Figure EV1/EV1A/#12-3-Ki67.tif
- __MACOSX/Figure EV1/EV1A/._#12-3-Ki67.tif
- Figure EV1/EV1A/H9-DAPI.tif
- __MACOSX/Figure EV1/EV1A/._H9-DAPI.tif
- Figure EV1/EV1A/#12-3-DAPI.tif
- __MACOSX/Figure EV1/EV1A/._#12-3-DAPI.tif
- Figure EV1/EV1A/H9-Ki67.tif
- __MACOSX/Figure EV1/EV1A/._H9-Ki67.tif
- Figure EV1/EV1F/.DS_Store
- __MACOSX/Figure EV1/EV1F/._.DS_Store
- Figure EV1/EV1F/spindle structure.xlsx
- __MACOSX/Figure EV1/EV1F/._spindle structure.xlsx
