# Supplementary material for: CETN3 deficiency induces microcephaly by disrupting neural stem/progenitor cell fate through impaired centrosome assembly and RNA splicing
Source: EMBO Mol Med. 2025 Sep 8;17(10):2735–61. doi: 10.1038/s44321-025-00302-7 (PMC12514221; doi:10.1038/s44321-025-00302-7)
Supplement: Supplementary file 9 — Figure EV1 Source Data [file 44321_2025_302_MOESM9_ESM.zip › Figure EV1/EV1C-D/PH3-EDU-count.xlsx]

## Sheet: Sheet1
field	H9			CETN3-KO#7-5			CETN3-KO#12-3
	PH3+	EDU+	DAPI+	PH3+	EDU+	DAPI+	PH3+	EDU+	DAPI+
1	12	133	297	11	186	387	4	100	190
2	7	187	363	14	151	316	10	175	355
3	12	172	355	12	193	351	11	171	357
4	10	183	353	8	185	382	10	157	358
5	10	168	330	12	191	343	9	130	311
6	10	181	363	12	200	352	4	158	329
7	10	198	375	12	172	354	7	189	287
8	8	164	315	15	183	310	7	212	357
9	8	164	324	11	199	356	7	179	293
10	6	204	333	9	196	342	10	166	279
11	9	166	256	12	207	357	9	116	153
12	15	107	191	6	143	212	6	93	125
13	8	144	212	8	116	187	13	88	142
14	11	171	251	6	85	131	6	107	128
15	9	97	157	6	88	134
	PH3/DAPI	EDU/DAPI		PH3/DAPI	EDU/DAPI		PH3/DAPI	EDU/DAPI
	0.040404	0.447811		0.0284238	0.48062		0.0210526	0.526316
	0.0192837	0.515152		0.0443038	0.477848		0.028169	0.492958
	0.0338028	0.484507		0.034188	0.549858		0.0308123	0.478992
	0.0283286	0.518414		0.0209424	0.484293		0.027933	0.438547
	0.030303	0.509091		0.0349854	0.556851		0.0289389	0.418006
	0.0275482	0.498623		0.0340909	0.568182		0.0121581	0.480243
	0.0266667	0.528		0.0338983	0.485876		0.0243902	0.658537
	0.0253968	0.520635		0.0483871	0.590323		0.0196078	0.593838
	0.0246914	0.506173		0.0308989	0.558989		0.0238908	0.610922
	0.018018	0.612613		0.0263158	0.573099		0.0358423	0.594982
	0.0351562	0.648438		0.0336134	0.579832		0.0588235	0.75817
	0.078534	0.560209		0.0283019	0.674528		0.048	0.744
	0.0377358	0.679245		0.0427807	0.620321		0.0915493	0.619718
	0.0438247	0.681275		0.0458015	0.648855		0.046875	0.835938
	0.0573248	0.617834		0.0447761	0.656716
