# Supplementary material for: CETN3 deficiency induces microcephaly by disrupting neural stem/progenitor cell fate through impaired centrosome assembly and RNA splicing
Source: EMBO Mol Med. 2025 Sep 8;17(10):2735–61. doi: 10.1038/s44321-025-00302-7 (PMC12514221; doi:10.1038/s44321-025-00302-7)
Supplement: Supplementary file 10 — Figure EV2 Source Data [file 44321_2025_302_MOESM10_ESM.zip]

Archive with 216 entries (203 files):
- Figure EV2/
- __MACOSX/._Figure EV2
- Figure EV2/EV2B/
- __MACOSX/Figure EV2/._EV2B
- Figure EV2/EV2E/
- __MACOSX/Figure EV2/._EV2E
- Figure EV2/EV2L/
- __MACOSX/Figure EV2/._EV2L
- Figure EV2/EV2K/
- __MACOSX/Figure EV2/._EV2K
- Figure EV2/EV2J/
- __MACOSX/Figure EV2/._EV2J
- Figure EV2/EV2D/
- __MACOSX/Figure EV2/._EV2D
- Figure EV2/EV2C/
- __MACOSX/Figure EV2/._EV2C
- Figure EV2/.DS_Store
- __MACOSX/Figure EV2/._.DS_Store
- Figure EV2/EV2F/
- __MACOSX/Figure EV2/._EV2F
- Figure EV2/EV2A/
- __MACOSX/Figure EV2/._EV2A
- Figure EV2/EV2H/
- __MACOSX/Figure EV2/._EV2H
- Figure EV2/EV2I/
- __MACOSX/Figure EV2/._EV2I
- Figure EV2/EV2G/
- __MACOSX/Figure EV2/._EV2G
- Figure EV2/EV2B/.DS_Store
- __MACOSX/Figure EV2/EV2B/._.DS_Store
- Figure EV2/EV2B/README.txt
- __MACOSX/Figure EV2/EV2B/._README.txt
- Figure EV2/EV2B/organoid_size.csv
- __MACOSX/Figure EV2/EV2B/._organoid_size.csv
- Figure EV2/EV2E/#15-4-PH3.tif
- __MACOSX/Figure EV2/EV2E/._#15-4-PH3.tif
- Figure EV2/EV2E/.DS_Store
- __MACOSX/Figure EV2/EV2E/._.DS_Store
- Figure EV2/EV2E/H1-PAX6.tif
- __MACOSX/Figure EV2/EV2E/._H1-PAX6.tif
- Figure EV2/EV2E/#6-6-PH3.tif
- __MACOSX/Figure EV2/EV2E/._#6-6-PH3.tif
- Figure EV2/EV2E/H1-merge.tif
- __MACOSX/Figure EV2/EV2E/._H1-merge.tif
- Figure EV2/EV2E/#6-6-PAX6.tif
- __MACOSX/Figure EV2/EV2E/._#6-6-PAX6.tif
- Figure EV2/EV2E/#15-4-merge.tif
- __MACOSX/Figure EV2/EV2E/._#15-4-merge.tif
- Figure EV2/EV2E/#15-4-PAX6.tif
- __MACOSX/Figure EV2/EV2E/._#15-4-PAX6.tif
- Figure EV2/EV2E/#6-6-merge.tif
- __MACOSX/Figure EV2/EV2E/._#6-6-merge.tif
- Figure EV2/EV2E/H1-PH3.tif
- __MACOSX/Figure EV2/EV2E/._H1-PH3.tif
- Figure EV2/EV2L/.DS_Store
- __MACOSX/Figure EV2/EV2L/._.DS_Store
- Figure EV2/EV2L/PAX6-Caspase3-quantification.xlsx
- __MACOSX/Figure EV2/EV2L/._PAX6-Caspase3-quantification.xlsx
- Figure EV2/EV2K/.DS_Store
- __MACOSX/Figure EV2/EV2K/._.DS_Store
- Figure EV2/EV2K/Ki67-SOX2-quantification.xlsx
- __MACOSX/Figure EV2/EV2K/._Ki67-SOX2-quantification.xlsx
- Figure EV2/EV2J/.DS_Store
- __MACOSX/Figure EV2/EV2J/._.DS_Store
- Figure EV2/EV2J/PH3-PAX6-quantification.xlsx
- __MACOSX/Figure EV2/EV2J/._PH3-PAX6-quantification.xlsx
- Figure EV2/EV2D/#6-6_PAX6.tif
- __MACOSX/Figure EV2/EV2D/._#6-6_PAX6.tif
- Figure EV2/EV2D/#15-4_PAX6.tif
- __MACOSX/Figure EV2/EV2D/._#15-4_PAX6.tif
- Figure EV2/EV2D/.DS_Store
- __MACOSX/Figure EV2/EV2D/._.DS_Store
- Figure EV2/EV2D/H1_TUJ1.tif
- __MACOSX/Figure EV2/EV2D/._H1_TUJ1.tif
- Figure EV2/EV2D/H1_merge.tif
- __MACOSX/Figure EV2/EV2D/._H1_merge.tif
- Figure EV2/EV2D/#15-4_merge.tif
- __MACOSX/Figure EV2/EV2D/._#15-4_merge.tif
- Figure EV2/EV2D/#6-6_TUJ1.tif
- __MACOSX/Figure EV2/EV2D/._#6-6_TUJ1.tif
- Figure EV2/EV2D/H1_PAX6.tif
- __MACOSX/Figure EV2/EV2D/._H1_PAX6.tif
- Figure EV2/EV2D/#15-4_TUJ1.tif
- __MACOSX/Figure EV2/EV2D/._#15-4_TUJ1.tif
- Figure EV2/EV2D/#6-6_merge.tif
- __MACOSX/Figure EV2/EV2D/._#6-6_merge.tif
- Figure EV2/EV2C/.DS_Store
- __MACOSX/Figure EV2/EV2C/._.DS_Store
- Figure EV2/EV2C/H1_merge.tif
- __MACOSX/Figure EV2/EV2C/._H1_merge.tif
- Figure EV2/EV2C/#6-6_TBR1.tif
- __MACOSX/Figure EV2/EV2C/._#6-6_TBR1.tif
- Figure EV2/EV2C/#15-4_SOX2.tif
- __MACOSX/Figure EV2/EV2C/._#15-4_SOX2.tif
- Figure EV2/EV2C/#15-4_TBR1.tif
- __MACOSX/Figure EV2/EV2C/._#15-4_TBR1.tif
- Figure EV2/EV2C/#6-6_SOX2.tif
- __MACOSX/Figure EV2/EV2C/._#6-6_SOX2.tif
- Figure EV2/EV2C/#15-4_merge.tif
- __MACOSX/Figure EV2/EV2C/._#15-4_merge.tif
- Figure EV2/EV2C/H1_SOX2.tif
- __MACOSX/Figure EV2/EV2C/._H1_SOX2.tif
- Figure EV2/EV2C/H1_TBR1.tif
- __MACOSX/Figure EV2/EV2C/._H1_TBR1.tif
- Figure EV2/EV2C/#6-6_merge.tif
- __MACOSX/Figure EV2/EV2C/._#6-6_merge.tif
- Figure EV2/EV2F/.DS_Store
- __MACOSX/Figure EV2/EV2F/._.DS_Store
- Figure EV2/EV2F/H1-SOX2.tif
- __MACOSX/Figure EV2/EV2F/._H1-SOX2.tif
- Figure EV2/EV2F/H1-Ki67.tif
- __MACOSX/Figure EV2/EV2F/._H1-Ki67.tif
- Figure EV2/EV2F/H1-merge.tif
- __MACOSX/Figure EV2/EV2F/._H1-merge.tif
- Figure EV2/EV2F/#15-4-merge.tif
- __MACOSX/Figure EV2/EV2F/._#15-4-merge.tif
- Figure EV2/EV2F/#6-6-merge.tif
- __MACOSX/Figure EV2/EV2F/._#6-6-merge.tif
- Figure EV2/EV2F/#15-4-SOX2.tif
- __MACOSX/Figure EV2/EV2F/._#15-4-SOX2.tif
- Figure EV2/EV2F/#15-4-Ki67.tif
- __MACOSX/Figure EV2/EV2F/._#15-4-Ki67.tif
- Figure EV2/EV2F/#6-6-SOX2.tif
- __MACOSX/Figure EV2/EV2F/._#6-6-SOX2.tif
- Figure EV2/EV2F/#6-6-Ki67.tif
- __MACOSX/Figure EV2/EV2F/._#6-6-Ki67.tif
- Figure EV2/EV2A/Day3_H1.jpg
- __MACOSX/Figure EV2/EV2A/._Day3_H1.jpg
- Figure EV2/EV2A/Day45_15-4.jpeg
- __MACOSX/Figure EV2/EV2A/._Day45_15-4.jpeg
- Figure EV2/EV2A/Day60_6-6.jpeg
- __MACOSX/Figure EV2/EV2A/._Day60_6-6.jpeg
- Figure EV2/EV2A/Day35_6-6.jpeg
- __MACOSX/Figure EV2/EV2A/._Day35_6-6.jpeg
- Figure EV2/EV2A/.DS_Store
- __MACOSX/Figure EV2/EV2A/._.DS_Store
- Figure EV2/EV2A/Day15_15-4.jpeg
- __MACOSX/Figure EV2/EV2A/._Day15_15-4.jpeg
- Figure EV2/EV2A/Day20_15-4.jpeg
- __MACOSX/Figure EV2/EV2A/._Day20_15-4.jpeg
- Figure EV2/EV2A/Day30_H1.jpeg
- __MACOSX/Figure EV2/EV2A/._Day30_H1.jpeg
- Figure EV2/EV2A/Day20_H1.jpeg
- __MACOSX/Figure EV2/EV2A/._Day20_H1.jpeg
- Figure EV2/EV2A/Day45_6-6.jpeg
- __MACOSX/Figure EV2/EV2A/._Day45_6-6.jpeg
- Figure EV2/EV2A/Day40_H1.jpeg
- __MACOSX/Figure EV2/EV2A/._Day40_H1.jpeg
- Figure EV2/EV2A/Day25_6-6.jpeg
- __MACOSX/Figure EV2/EV2A/._Day25_6-6.jpeg
- Figure EV2/EV2A/Day35_15-4.jpeg
- __MACOSX/Figure EV2/EV2A/._Day35_15-4.jpeg
- Figure EV2/EV2A/Day3_6-6.jpeg
- __MACOSX/Figure EV2/EV2A/._Day3_6-6.jpeg
- Figure EV2/EV2A/Day15_H1.jpeg
- __MACOSX/Figure EV2/EV2A/._Day15_H1.jpeg
- Figure EV2/EV2A/Day10_6-6.jpeg
- __MACOSX/Figure EV2/EV2A/._Day10_6-6.jpeg
- Figure EV2/EV2A/Day30_15-4.jpeg
- __MACOSX/Figure EV2/EV2A/._Day30_15-4.jpeg
- Figure EV2/EV2A/Day10_H1.jpeg
- __MACOSX/Figure EV2/EV2A/._Day10_H1.jpeg
- Figure EV2/EV2A/Day40_6-6.jpeg
- __MACOSX/Figure EV2/EV2A/._Day40_6-6.jpeg
- Figure EV2/EV2A/Day45_H1.jpeg
- __MACOSX/Figure EV2/EV2A/._Day45_H1.jpeg
- Figure EV2/EV2A/Day15_6-6.jpeg
- __MACOSX/Figure EV2/EV2A/._Day15_6-6.jpeg
- Figure EV2/EV2A/Day20_6-6.jpeg
- __MACOSX/Figure EV2/EV2A/._Day20_6-6.jpeg
- Figure EV2/EV2A/Day3_15-4.jpeg
- __MACOSX/Figure EV2/EV2A/._Day3_15-4.jpeg
- Figure EV2/EV2A/Day60_15-4.jpeg
- __MACOSX/Figure EV2/EV2A/._Day60_15-4.jpeg
- Figure EV2/EV2A/Day10_15-4.jpeg
- __MACOSX/Figure EV2/EV2A/._Day10_15-4.jpeg
- Figure EV2/EV2A/Day25_H1.jpeg
- __MACOSX/Figure EV2/EV2A/._Day25_H1.jpeg
- Figure EV2/EV2A/Day35_H1.jpeg
- __MACOSX/Figure EV2/EV2A/._Day35_H1.jpeg
- Figure EV2/EV2A/Day25_15-4.jpeg
- __MACOSX/Figure EV2/EV2A/._Day25_15-4.jpeg
- Figure EV2/EV2A/Day60_H1.jpeg
- __MACOSX/Figure EV2/EV2A/._Day60_H1.jpeg
- Figure EV2/EV2A/Day30_6-6.jpeg
- __MACOSX/Figure EV2/EV2A/._Day30_6-6.jpeg
- Figure EV2/EV2A/Day40_15-4.jpeg
- __MACOSX/Figure EV2/EV2A/._Day40_15-4.jpeg
- Figure EV2/EV2H/TBR1-SOX2-quantification.xlsx
- __MACOSX/Figure EV2/EV2H/._TBR1-SOX2-quantification.xlsx
- Figure EV2/EV2H/.DS_Store
- __MACOSX/Figure EV2/EV2H/._.DS_Store
- Figure EV2/EV2I/.DS_Store
- __MACOSX/Figure EV2/EV2I/._.DS_Store
- Figure EV2/EV2I/TUJ1-PAX6-quantification.xlsx
- __MACOSX/Figure EV2/EV2I/._TUJ1-PAX6-quantification.xlsx
- Figure EV2/EV2G/H1-caspase3.tif
- __MACOSX/Figure EV2/EV2G/._H1-caspase3.tif
- Figure EV2/EV2G/.DS_Store
- __MACOSX/Figure EV2/EV2G/._.DS_Store
- Figure EV2/EV2G/H1-PAX6.tif
- __MACOSX/Figure EV2/EV2G/._H1-PAX6.tif
- Figure EV2/EV2G/H1-merge.tif
- __MACOSX/Figure EV2/EV2G/._H1-merge.tif
- Figure EV2/EV2G/#6-6-caspase3.tif
- __MACOSX/Figure EV2/EV2G/._#6-6-caspase3.tif
- Figure EV2/EV2G/#6-6-PAX6.tif
- __MACOSX/Figure EV2/EV2G/._#6-6-PAX6.tif
- Figure EV2/EV2G/#15-4-merge.tif
- __MACOSX/Figure EV2/EV2G/._#15-4-merge.tif
- Figure EV2/EV2G/#15-4-PAX6.tif
- __MACOSX/Figure EV2/EV2G/._#15-4-PAX6.tif
- Figure EV2/EV2G/#15-4-caspase3.tif
- __MACOSX/Figure EV2/EV2G/._#15-4-caspase3.tif
- Figure EV2/EV2G/#6-6-merge.tif
- __MACOSX/Figure EV2/EV2G/._#6-6-merge.tif
