# Supplementary material for: CETN3 deficiency induces microcephaly by disrupting neural stem/progenitor cell fate through impaired centrosome assembly and RNA splicing
Source: EMBO Mol Med. 2025 Sep 8;17(10):2735–61. doi: 10.1038/s44321-025-00302-7 (PMC12514221; doi:10.1038/s44321-025-00302-7)
Supplement: Supplementary file 10 — Figure EV2 Source Data [file 44321_2025_302_MOESM10_ESM.zip › Figure EV2/EV2B/organoid_size.csv]

ID	Batch	Cell_line	Time	Normalized_area
1_3_1	25_01	H1	Day 3	0.996230401
1_3_2	25_01	H1	Day 3	1.013724173
1_3_3	25_01	H1	Day 3	1.048765518
1_3_4	25_01	H1	Day 3	1.022623967
1_3_5	25_01	H1	Day 3	1.047950011
1_3_6	25_01	H1	Day 3	1.060162804
1_3_7	25_01	H1	Day 3	0.974712891
1_3_8	25_01	H1	Day 3	1.01139941
1_6_1	25_01	H1	Day 6	1.285707308
1_6_2	25_01	H1	Day 6	1.401367816
1_6_3	25_01	H1	Day 6	1.340244383
1_6_4	25_01	H1	Day 6	1.340128287
1_6_5	25_01	H1	Day 6	1.404414643
1_6_6	25_01	H1	Day 6	1.465481443
1_6_7	25_01	H1	Day 6	1.376761005
1_6_8	25_01	H1	Day 6	1.475870671
1_10_1	25_01	H1	Day 10	1.271257531
1_10_2	25_01	H1	Day 10	1.250988768
1_10_3	25_01	H1	Day 10	1.238889239
1_10_4	25_01	H1	Day 10	1.269799245
1_10_5	25_01	H1	Day 10	1.253205929
1_10_6	25_01	H1	Day 10	1.245636999
1_10_7	25_01	H1	Day 10	1.213633986
1_15_1	25_01	H1	Day 15	2.845260959
1_15_2	25_01	H1	Day 15	2.668023958
1_15_3	25_01	H1	Day 15	2.481906985
1_15_4	25_01	H1	Day 15	2.786487774
1_15_5	25_01	H1	Day 15	2.997013345
1_15_6	25_01	H1	Day 15	2.722527054
1_15_7	25_01	H1	Day 15	2.878606161
1_15_8	25_01	H1	Day 15	2.715051567
1_15_9	25_01	H1	Day 15	2.914941559
1_15_10	25_01	H1	Day 15	3.152446842
1_15_11	25_01	H1	Day 15	2.813150344
1_15_12	25_01	H1	Day 15	2.745890783
1_15_13	25_01	H1	Day 15	3.094024778
1_15_14	25_01	H1	Day 15	2.324828315
1_15_15	25_01	H1	Day 15	2.62172974
1_15_16	25_01	H1	Day 15	2.909408566
1_15_17	25_01	H1	Day 15	2.669479413
1_20_1	25_01	H1	Day 20	4.670367127
1_20_2	25_01	H1	Day 20	4.01909364
1_20_3	25_01	H1	Day 20	4.711958018
1_20_4	25_01	H1	Day 20	4.93563365
1_20_5	25_01	H1	Day 20	5.04477576
1_20_6	25_01	H1	Day 20	3.905239708
1_20_7	25_01	H1	Day 20	4.747885662
1_20_8	25_01	H1	Day 20	3.571379928
1_20_9	25_01	H1	Day 20	5.584460615
1_20_10	25_01	H1	Day 20	3.815035498
1_20_11	25_01	H1	Day 20	4.850141263
1_20_12	25_01	H1	Day 20	3.997074933
1_20_13	25_01	H1	Day 20	4.319608217
1_20_14	25_01	H1	Day 20	4.99675142
1_20_15	25_01	H1	Day 20	3.673726141
1_20_16	25_01	H1	Day 20	5.051752881
1_20_17	25_01	H1	Day 20	3.806608585
1_20_18	25_01	H1	Day 20	3.782641721
1_20_19	25_01	H1	Day 20	5.287706434
1_25_1	25_01	H1	Day 25	9.05440045
1_25_2	25_01	H1	Day 25	9.043300484
1_25_3	25_01	H1	Day 25	10.77919917
1_25_4	25_01	H1	Day 25	9.806932806
1_25_5	25_01	H1	Day 25	6.207644393
1_25_6	25_01	H1	Day 25	8.407023277
1_25_7	25_01	H1	Day 25	6.948397195
1_25_8	25_01	H1	Day 25	7.855740091
1_25_9	25_01	H1	Day 25	9.859986111
1_25_10	25_01	H1	Day 25	8.013359601
1_25_11	25_01	H1	Day 25	7.268076202
1_25_12	25_01	H1	Day 25	5.320417353
1_25_13	25_01	H1	Day 25	9.26163001
1_25_14	25_01	H1	Day 25	9.20671916
1_25_15	25_01	H1	Day 25	8.153128555
1_25_16	25_01	H1	Day 25	8.316275395
1_25_17	25_01	H1	Day 25	6.772609986
1_25_18	25_01	H1	Day 25	8.686062818
1_30_1	25_01	H1	Day 30	11.20589091
1_30_2	25_01	H1	Day 30	14.97968664
1_30_3	25_01	H1	Day 30	12.25037501
1_30_4	25_01	H1	Day 30	10.41009134
1_30_5	25_01	H1	Day 30	14.19730897
1_30_6	25_01	H1	Day 30	13.86838754
1_30_7	25_01	H1	Day 30	11.16420941
1_30_8	25_01	H1	Day 30	13.93515723
1_30_9	25_01	H1	Day 30	14.24318127
1_30_10	25_01	H1	Day 30	13.12781596
1_30_11	25_01	H1	Day 30	12.88349213
1_30_12	25_01	H1	Day 30	11.43812937
1_30_13	25_01	H1	Day 30	13.7455517
1_30_14	25_01	H1	Day 30	12.24127984
1_30_15	25_01	H1	Day 30	14.10352558
1_35_1	25_01	H1	Day 35	14.69398712
1_35_2	25_01	H1	Day 35	16.09342093
1_35_3	25_01	H1	Day 35	15.03349882
1_35_4	25_01	H1	Day 35	18.09821063
1_35_5	25_01	H1	Day 35	21.05397287
1_35_6	25_01	H1	Day 35	19.45129642
1_35_7	25_01	H1	Day 35	14.65976977
1_35_8	25_01	H1	Day 35	15.19594342
1_35_9	25_01	H1	Day 35	17.24216543
1_35_10	25_01	H1	Day 35	18.49404899
1_35_11	25_01	H1	Day 35	15.12035039
1_35_12	25_01	H1	Day 35	19.56436883
1_35_13	25_01	H1	Day 35	12.33690944
1_35_14	25_01	H1	Day 35	18.76338172
1_35_15	25_01	H1	Day 35	20.5770368
1_35_16	25_01	H1	Day 35	13.31850884
1_35_17	25_01	H1	Day 35	19.40824441
1_35_18	25_01	H1	Day 35	20.66195154
1_35_19	25_01	H1	Day 35	14.47062863
1_40_1	25_01	H1	Day 40	28.23489169
1_40_2	25_01	H1	Day 40	20.8440023
1_40_3	25_01	H1	Day 40	29.54046284
1_40_4	25_01	H1	Day 40	17.96792195
1_40_5	25_01	H1	Day 40	19.78349121
1_40_6	25_01	H1	Day 40	19.79346985
1_40_7	25_01	H1	Day 40	21.59255906
1_40_8	25_01	H1	Day 40	16.07291998
1_40_9	25_01	H1	Day 40	17.38211561
1_40_10	25_01	H1	Day 40	19.98385691
1_40_11	25_01	H1	Day 40	22.25820587
1_40_12	25_01	H1	Day 40	21.65107173
1_40_13	25_01	H1	Day 40	22.78740239
1_40_14	25_01	H1	Day 40	22.93353683
1_40_15	25_01	H1	Day 40	17.29978331
1_40_16	25_01	H1	Day 40	18.62114359
1_40_17	25_01	H1	Day 40	18.43141347
1_45_1	25_01	H1	Day 45	32.13590059
1_45_2	25_01	H1	Day 45	22.64113259
1_45_3	25_01	H1	Day 45	30.90523738
1_45_4	25_01	H1	Day 45	21.47831678
1_45_5	25_01	H1	Day 45	20.65097402
1_45_6	25_01	H1	Day 45	29.59125265
1_45_7	25_01	H1	Day 45	44.51571236
1_45_8	25_01	H1	Day 45	30.75459994
1_45_9	25_01	H1	Day 45	43.66943646
1_45_10	25_01	H1	Day 45	32.39386361
1_45_11	25_01	H1	Day 45	22.20259457
1_45_12	25_01	H1	Day 45	21.193579
1_45_13	25_01	H1	Day 45	26.76320871
1_45_14	25_01	H1	Day 45	24.77643946
1_45_15	25_01	H1	Day 45	21.33911067
1_45_16	25_01	H1	Day 45	27.00763187
1_45_17	25_01	H1	Day 45	19.63758457
1_50_1	25_01	H1	Day 50	34.59700047
1_50_2	25_01	H1	Day 50	35.37865274
1_50_3	25_01	H1	Day 50	35.76049588
1_50_4	25_01	H1	Day 50	26.97176955
1_50_5	25_01	H1	Day 50	31.28424882
1_50_6	25_01	H1	Day 50	40.31616979
1_50_7	25_01	H1	Day 50	24.4935401
1_50_8	25_01	H1	Day 50	21.13353836
1_50_9	25_01	H1	Day 50	38.35702046
1_50_10	25_01	H1	Day 50	25.64396615
1_50_11	25_01	H1	Day 50	29.17880979
1_50_12	25_01	H1	Day 50	38.75359712
1_60_1	25_01	H1	Day 60	34.96757781
1_60_2	25_01	H1	Day 60	33.95990402
1_60_3	25_01	H1	Day 60	53.60927715
1_60_4	25_01	H1	Day 60	43.50206152
1_60_5	25_01	H1	Day 60	45.48440461
1_60_6	25_01	H1	Day 60	33.62186938
1_60_7	25_01	H1	Day 60	55.92585605
1_60_8	25_01	H1	Day 60	29.20339761
1_60_9	25_01	H1	Day 60	27.90030401
1_60_10	25_01	H1	Day 60	32.70195199
1_60_11	25_01	H1	Day 60	29.53394786
2_3_1	25_02	H1	Day 3	0.880595377
2_3_2	25_02	H1	Day 3	0.915025092
2_3_3	25_02	H1	Day 3	0.929293644
2_3_4	25_02	H1	Day 3	1.014106442
2_3_5	25_02	H1	Day 3	0.989697844
2_3_6	25_02	H1	Day 3	1.038084633
2_3_7	25_02	H1	Day 3	1.009439926
2_3_8	25_02	H1	Day 3	1.048187867
2_6_1	25_02	H1	Day 6	1.420481277
2_6_2	25_02	H1	Day 6	1.470569871
2_6_3	25_02	H1	Day 6	1.442471668
2_6_4	25_02	H1	Day 6	1.461021636
2_6_5	25_02	H1	Day 6	1.450085904
2_6_6	25_02	H1	Day 6	1.38629225
2_6_7	25_02	H1	Day 6	1.542294904
2_6_8	25_02	H1	Day 6	1.538690247
2_10_1	25_02	H1	Day 10	1.375953992
2_10_2	25_02	H1	Day 10	1.377800211
2_10_3	25_02	H1	Day 10	1.372479589
2_10_4	25_02	H1	Day 10	1.321943598
2_10_5	25_02	H1	Day 10	1.29230216
2_10_6	25_02	H1	Day 10	1.323866271
2_10_7	25_02	H1	Day 10	1.290843873
2_10_8	25_02	H1	Day 10	1.380173111
2_15_1	25_02	H1	Day 15	2.572145175
2_15_2	25_02	H1	Day 15	3.068095598
2_15_3	25_02	H1	Day 15	2.011158014
2_15_4	25_02	H1	Day 15	3.089126069
2_15_5	25_02	H1	Day 15	2.631719709
2_15_6	25_02	H1	Day 15	2.389836736
2_15_7	25_02	H1	Day 15	2.488377246
2_15_8	25_02	H1	Day 15	3.093849217
2_15_9	25_02	H1	Day 15	2.91663487
2_15_10	25_02	H1	Day 15	2.936747894
2_15_11	25_02	H1	Day 15	2.870255703
2_15_12	25_02	H1	Day 15	3.159457942
2_15_13	25_02	H1	Day 15	2.387271284
2_15_14	25_02	H1	Day 15	2.881248067
2_15_15	25_02	H1	Day 15	2.512284646
2_15_16	25_02	H1	Day 15	2.113181421
2_15_17	25_02	H1	Day 15	2.597122929
2_20_1	25_02	H1	Day 20	3.862374586
2_20_2	25_02	H1	Day 20	5.1183102
2_20_3	25_02	H1	Day 20	3.505623959
2_20_4	25_02	H1	Day 20	4.034358924
2_20_5	25_02	H1	Day 20	3.095822859
2_20_6	25_02	H1	Day 20	3.857450392
2_20_7	25_02	H1	Day 20	5.096594477
2_20_8	25_02	H1	Day 20	4.139403674
2_20_9	25_02	H1	Day 20	3.440714645
2_20_10	25_02	H1	Day 20	4.115051709
2_20_11	25_02	H1	Day 20	4.665377806
2_20_12	25_02	H1	Day 20	4.143920114
2_20_13	25_02	H1	Day 20	4.344954082
2_20_14	25_02	H1	Day 20	4.771713777
2_20_15	25_02	H1	Day 20	3.509350376
2_20_16	25_02	H1	Day 20	4.009471782
2_20_17	25_02	H1	Day 20	3.931630442
2_20_18	25_02	H1	Day 20	3.70265401
2_20_19	25_02	H1	Day 20	4.16548293
2_25_1	25_02	H1	Day 25	5.781700206
2_25_2	25_02	H1	Day 25	6.420820364
2_25_3	25_02	H1	Day 25	6.986895953
2_25_4	25_02	H1	Day 25	7.368202421
2_25_5	25_02	H1	Day 25	9.486596862
2_25_7	25_02	H1	Day 25	6.167254111
2_25_9	25_02	H1	Day 25	7.152931049
2_25_10	25_02	H1	Day 25	7.107307926
2_25_11	25_02	H1	Day 25	7.38834093
2_25_12	25_02	H1	Day 25	7.824546922
2_25_13	25_02	H1	Day 25	6.943254966
2_25_14	25_02	H1	Day 25	7.017771979
2_25_16	25_02	H1	Day 25	6.714799553
2_25_17	25_02	H1	Day 25	6.900214283
2_25_18	25_02	H1	Day 25	8.674634384
2_25_19	25_02	H1	Day 25	7.658500499
2_30_1	25_02	H1	Day 30	8.032761888
2_30_2	25_02	H1	Day 30	8.208560424
2_30_3	25_02	H1	Day 30	9.412951989
2_30_4	25_02	H1	Day 30	11.89844947
2_30_5	25_02	H1	Day 30	11.0007794
2_30_6	25_02	H1	Day 30	7.689342546
2_30_7	25_02	H1	Day 30	7.916925819
2_30_8	25_02	H1	Day 30	6.045165816
2_30_9	25_02	H1	Day 30	8.778532327
2_30_10	25_02	H1	Day 30	11.2389756
2_30_11	25_02	H1	Day 30	8.262315971
2_30_12	25_02	H1	Day 30	10.25048969
2_30_13	25_02	H1	Day 30	8.842243864
2_30_14	25_02	H1	Day 30	11.92138563
2_30_15	25_02	H1	Day 30	8.262372603
2_30_16	25_02	H1	Day 30	10.58808722
2_30_17	25_02	H1	Day 30	8.649398952
2_30_18	25_02	H1	Day 30	8.626383514
2_30_19	25_02	H1	Day 30	7.507382397
2_35_1	25_02	H1	Day 35	13.9002603
2_35_2	25_02	H1	Day 35	10.76051046
2_35_3	25_02	H1	Day 35	16.58762991
2_35_4	25_02	H1	Day 35	11.41013028
2_35_5	25_02	H1	Day 35	11.40627927
2_35_6	25_02	H1	Day 35	11.29527961
2_35_7	25_02	H1	Day 35	13.18467497
2_35_8	25_02	H1	Day 35	8.373440218
2_35_9	25_02	H1	Day 35	9.312236792
2_35_10	25_02	H1	Day 35	10.94909661
2_35_11	25_02	H1	Day 35	14.9057586
2_35_12	25_02	H1	Day 35	9.052282395
2_35_13	25_02	H1	Day 35	12.08147431
2_35_14	25_02	H1	Day 35	16.67183108
2_35_15	25_02	H1	Day 35	11.63208428
2_35_16	25_02	H1	Day 35	17.66714686
2_35_17	25_02	H1	Day 35	13.96794743
2_35_18	25_02	H1	Day 35	12.07596964
2_35_19	25_02	H1	Day 35	14.99948535
2_35_20	25_02	H1	Day 35	13.3190072
2_35_21	25_02	H1	Day 35	8.505914908
2_40_1	25_02	H1	Day 40	19.4208055
2_40_2	25_02	H1	Day 40	20.92681031
2_40_3	25_02	H1	Day 40	14.13044866
2_40_4	25_02	H1	Day 40	12.48834468
2_40_6	25_02	H1	Day 40	13.58918943
2_40_7	25_02	H1	Day 40	12.88590467
2_40_8	25_02	H1	Day 40	14.31774359
2_40_9	25_02	H1	Day 40	13.06604126
2_40_10	25_02	H1	Day 40	16.579758
2_40_11	25_02	H1	Day 40	21.57118596
2_40_12	25_02	H1	Day 40	12.08221054
2_40_13	25_02	H1	Day 40	21.00714914
2_40_14	25_02	H1	Day 40	23.80215444
2_40_15	25_02	H1	Day 40	21.10114773
2_40_16	25_02	H1	Day 40	16.87952502
2_45_1	25_02	H1	Day 45	14.37296758
2_45_2	25_02	H1	Day 45	23.23532668
2_45_4	25_02	H1	Day 45	18.86290262
2_45_5	25_02	H1	Day 45	26.49931219
2_45_6	25_02	H1	Day 45	24.28981492
2_45_7	25_02	H1	Day 45	20.72263768
2_45_8	25_02	H1	Day 45	19.48361008
2_45_9	25_02	H1	Day 45	18.28753711
2_45_10	25_02	H1	Day 45	18.63592269
2_45_11	25_02	H1	Day 45	29.50435012
2_45_12	25_02	H1	Day 45	25.28583955
2_45_13	25_02	H1	Day 45	25.74489646
2_45_14	25_02	H1	Day 45	21.93281684
2_45_15	25_02	H1	Day 45	25.02253551
2_50_1	25_02	H1	Day 50	14.3473737
2_50_2	25_02	H1	Day 50	23.77377024
2_50_3	25_02	H1	Day 50	16.96135895
2_50_4	25_02	H1	Day 50	23.89020662
2_50_5	25_02	H1	Day 50	25.07776701
2_50_6	25_02	H1	Day 50	22.67107928
2_50_7	25_02	H1	Day 50	20.12435076
2_50_8	25_02	H1	Day 50	30.9924516
2_50_9	25_02	H1	Day 50	32.58940817
2_50_10	25_02	H1	Day 50	16.50994148
2_50_11	25_02	H1	Day 50	24.72943197
2_50_12	25_02	H1	Day 50	16.63380803
2_50_13	25_02	H1	Day 50	24.81742751
2_50_14	25_02	H1	Day 50	26.92181108
2_60_1	25_02	H1	Day 60	32.65114703
2_60_2	25_02	H1	Day 60	33.76215589
2_60_3	25_02	H1	Day 60	29.30368316
2_60_4	25_02	H1	Day 60	22.98967499
2_60_5	25_02	H1	Day 60	35.4787379
2_60_6	25_02	H1	Day 60	43.42072654
2_60_7	25_02	H1	Day 60	35.57782979
2_60_8	25_02	H1	Day 60	33.29129299
2_60_9	25_02	H1	Day 60	46.56103234
2_60_10	25_02	H1	Day 60	27.6865677
1_3_1	25_01	CETN3.KO..6.6	Day 3	0.838803441
1_3_2	25_01	CETN3.KO..6.6	Day 3	0.809705674
1_3_3	25_01	CETN3.KO..6.6	Day 3	0.832500246
1_3_4	25_01	CETN3.KO..6.6	Day 3	0.828306611
1_3_5	25_01	CETN3.KO..6.6	Day 3	0.844854621
1_3_6	25_01	CETN3.KO..6.6	Day 3	0.863265839
1_3_7	25_01	CETN3.KO..6.6	Day 3	0.931728841
1_3_8	25_01	CETN3.KO..6.6	Day 3	0.959971457
1_6_1	25_01	CETN3.KO..6.6	Day 6	1.251543766
1_6_2	25_01	CETN3.KO..6.6	Day 6	1.297183879
1_6_3	25_01	CETN3.KO..6.6	Day 6	1.30658487
1_6_4	25_01	CETN3.KO..6.6	Day 6	1.241109232
1_6_5	25_01	CETN3.KO..6.6	Day 6	1.19580325
1_6_6	25_01	CETN3.KO..6.6	Day 6	1.22115761
1_6_7	25_01	CETN3.KO..6.6	Day 6	1.249629588
1_6_8	25_01	CETN3.KO..6.6	Day 6	1.280279085
1_10_1	25_01	CETN3.KO..6.6	Day 10	1.209723513
1_10_2	25_01	CETN3.KO..6.6	Day 10	1.270982864
1_10_3	25_01	CETN3.KO..6.6	Day 10	1.246622404
1_10_4	25_01	CETN3.KO..6.6	Day 10	1.261188277
1_10_5	25_01	CETN3.KO..6.6	Day 10	1.277911847
1_10_6	25_01	CETN3.KO..6.6	Day 10	1.302212843
1_10_7	25_01	CETN3.KO..6.6	Day 10	1.147161616
1_15_1	25_01	CETN3.KO..6.6	Day 15	2.506757316
1_15_2	25_01	CETN3.KO..6.6	Day 15	2.877960551
1_15_3	25_01	CETN3.KO..6.6	Day 15	3.006063215
1_15_4	25_01	CETN3.KO..6.6	Day 15	2.955864187
1_15_5	25_01	CETN3.KO..6.6	Day 15	2.794790095
1_15_6	25_01	CETN3.KO..6.6	Day 15	2.757605211
1_15_7	25_01	CETN3.KO..6.6	Day 15	2.86261315
1_15_8	25_01	CETN3.KO..6.6	Day 15	2.770800578
1_15_9	25_01	CETN3.KO..6.6	Day 15	2.999142726
1_15_10	25_01	CETN3.KO..6.6	Day 15	3.092235192
1_15_11	25_01	CETN3.KO..6.6	Day 15	2.912483709
1_15_12	25_01	CETN3.KO..6.6	Day 15	3.050972769
1_15_13	25_01	CETN3.KO..6.6	Day 15	2.854899807
1_15_14	25_01	CETN3.KO..6.6	Day 15	2.856100415
1_15_15	25_01	CETN3.KO..6.6	Day 15	3.010299324
1_15_16	25_01	CETN3.KO..6.6	Day 15	3.252482449
1_20_1	25_01	CETN3.KO..6.6	Day 20	4.891460318
1_20_2	25_01	CETN3.KO..6.6	Day 20	5.391411826
1_20_3	25_01	CETN3.KO..6.6	Day 20	3.606129616
1_20_4	25_01	CETN3.KO..6.6	Day 20	4.301667048
1_20_5	25_01	CETN3.KO..6.6	Day 20	4.650432495
1_20_6	25_01	CETN3.KO..6.6	Day 20	5.129497946
1_20_7	25_01	CETN3.KO..6.6	Day 20	4.464406134
1_20_8	25_01	CETN3.KO..6.6	Day 20	5.207650765
1_20_9	25_01	CETN3.KO..6.6	Day 20	5.379451047
1_20_10	25_01	CETN3.KO..6.6	Day 20	4.005864293
1_20_11	25_01	CETN3.KO..6.6	Day 20	5.16982027
1_20_12	25_01	CETN3.KO..6.6	Day 20	4.247707624
1_20_13	25_01	CETN3.KO..6.6	Day 20	4.45983023
1_20_14	25_01	CETN3.KO..6.6	Day 20	5.551432554
1_20_15	25_01	CETN3.KO..6.6	Day 20	4.303071533
1_20_16	25_01	CETN3.KO..6.6	Day 20	5.053927568
1_20_17	25_01	CETN3.KO..6.6	Day 20	4.832879684
1_20_18	25_01	CETN3.KO..6.6	Day 20	4.974913936
1_25_1	25_01	CETN3.KO..6.6	Day 25	7.432219774
1_25_2	25_01	CETN3.KO..6.6	Day 25	8.963380732
1_25_3	25_01	CETN3.KO..6.6	Day 25	8.517841708
1_25_4	25_01	CETN3.KO..6.6	Day 25	6.825164924
1_25_5	25_01	CETN3.KO..6.6	Day 25	8.665584514
1_25_6	25_01	CETN3.KO..6.6	Day 25	8.838562753
1_25_7	25_01	CETN3.KO..6.6	Day 25	8.227158529
1_25_8	25_01	CETN3.KO..6.6	Day 25	8.959393806
1_25_9	25_01	CETN3.KO..6.6	Day 25	8.319310896
1_25_10	25_01	CETN3.KO..6.6	Day 25	7.406712506
1_25_11	25_01	CETN3.KO..6.6	Day 25	9.819573175
1_25_12	25_01	CETN3.KO..6.6	Day 25	7.982234392
1_25_13	25_01	CETN3.KO..6.6	Day 25	8.895467066
1_25_14	25_01	CETN3.KO..6.6	Day 25	7.93647535
1_25_15	25_01	CETN3.KO..6.6	Day 25	8.957445649
1_25_16	25_01	CETN3.KO..6.6	Day 25	10.18845448
1_30_1	25_01	CETN3.KO..6.6	Day 30	9.49513704
1_30_2	25_01	CETN3.KO..6.6	Day 30	9.84793472
1_30_3	25_01	CETN3.KO..6.6	Day 30	13.13426074
1_30_4	25_01	CETN3.KO..6.6	Day 30	10.45666589
1_30_5	25_01	CETN3.KO..6.6	Day 30	13.20340899
1_30_6	25_01	CETN3.KO..6.6	Day 30	9.348526883
1_30_7	25_01	CETN3.KO..6.6	Day 30	9.173781712
1_30_8	25_01	CETN3.KO..6.6	Day 30	6.75136148
1_30_9	25_01	CETN3.KO..6.6	Day 30	9.966591086
1_30_10	25_01	CETN3.KO..6.6	Day 30	11.23352756
1_30_11	25_01	CETN3.KO..6.6	Day 30	11.68926043
1_30_12	25_01	CETN3.KO..6.6	Day 30	10.20420963
1_30_13	25_01	CETN3.KO..6.6	Day 30	10.28849009
1_30_14	25_01	CETN3.KO..6.6	Day 30	10.87071726
1_30_15	25_01	CETN3.KO..6.6	Day 30	13.69382359
1_30_16	25_01	CETN3.KO..6.6	Day 30	11.72944684
1_30_17	25_01	CETN3.KO..6.6	Day 30	12.24299014
1_35_1	25_01	CETN3.KO..6.6	Day 35	14.25005646
1_35_2	25_01	CETN3.KO..6.6	Day 35	8.485232728
1_35_3	25_01	CETN3.KO..6.6	Day 35	18.55848542
1_35_4	25_01	CETN3.KO..6.6	Day 35	12.23346456
1_35_5	25_01	CETN3.KO..6.6	Day 35	15.40796408
1_35_6	25_01	CETN3.KO..6.6	Day 35	13.20638786
1_35_7	25_01	CETN3.KO..6.6	Day 35	10.97668795
1_35_8	25_01	CETN3.KO..6.6	Day 35	16.61769043
1_35_9	25_01	CETN3.KO..6.6	Day 35	11.63081571
1_35_10	25_01	CETN3.KO..6.6	Day 35	11.0183468
1_35_11	25_01	CETN3.KO..6.6	Day 35	14.57002995
1_35_12	25_01	CETN3.KO..6.6	Day 35	15.5512216
1_35_13	25_01	CETN3.KO..6.6	Day 35	12.84471021
1_35_14	25_01	CETN3.KO..6.6	Day 35	13.98911665
1_35_15	25_01	CETN3.KO..6.6	Day 35	13.69196605
1_35_16	25_01	CETN3.KO..6.6	Day 35	10.50276473
1_35_17	25_01	CETN3.KO..6.6	Day 35	11.92392276
1_35_18	25_01	CETN3.KO..6.6	Day 35	13.82405564
1_35_19	25_01	CETN3.KO..6.6	Day 35	12.36349272
1_40_1	25_01	CETN3.KO..6.6	Day 40	15.91453027
1_40_2	25_01	CETN3.KO..6.6	Day 40	15.86233777
1_40_3	25_01	CETN3.KO..6.6	Day 40	18.44482404
1_40_4	25_01	CETN3.KO..6.6	Day 40	14.65035746
1_40_5	25_01	CETN3.KO..6.6	Day 40	15.49564248
1_40_6	25_01	CETN3.KO..6.6	Day 40	9.841580556
1_40_7	25_01	CETN3.KO..6.6	Day 40	13.08399375
1_40_8	25_01	CETN3.KO..6.6	Day 40	17.00392392
1_40_9	25_01	CETN3.KO..6.6	Day 40	13.80789273
1_40_10	25_01	CETN3.KO..6.6	Day 40	15.88762984
1_40_11	25_01	CETN3.KO..6.6	Day 40	17.73294247
1_40_12	25_01	CETN3.KO..6.6	Day 40	13.01653314
1_40_13	25_01	CETN3.KO..6.6	Day 40	13.74658241
1_40_14	25_01	CETN3.KO..6.6	Day 40	12.50548167
1_40_15	25_01	CETN3.KO..6.6	Day 40	14.7481844
1_40_16	25_01	CETN3.KO..6.6	Day 40	13.95825195
1_40_17	25_01	CETN3.KO..6.6	Day 40	17.48908303
1_40_18	25_01	CETN3.KO..6.6	Day 40	23.30464946
1_45_1	25_01	CETN3.KO..6.6	Day 45	17.99316285
1_45_2	25_01	CETN3.KO..6.6	Day 45	14.49433837
1_45_3	25_01	CETN3.KO..6.6	Day 45	19.30608461
1_45_5	25_01	CETN3.KO..6.6	Day 45	16.18145333
1_45_6	25_01	CETN3.KO..6.6	Day 45	17.27155993
1_45_8	25_01	CETN3.KO..6.6	Day 45	22.42717845
1_45_9	25_01	CETN3.KO..6.6	Day 45	15.41807202
1_45_10	25_01	CETN3.KO..6.6	Day 45	17.68049148
1_45_11	25_01	CETN3.KO..6.6	Day 45	20.01013103
1_45_12	25_01	CETN3.KO..6.6	Day 45	20.46023107
1_45_13	25_01	CETN3.KO..6.6	Day 45	16.38297415
1_45_14	25_01	CETN3.KO..6.6	Day 45	18.87057869
1_45_15	25_01	CETN3.KO..6.6	Day 45	15.16525832
1_45_17	25_01	CETN3.KO..6.6	Day 45	29.19154806
1_50_1	25_01	CETN3.KO..6.6	Day 50	19.86367578
1_50_2	25_01	CETN3.KO..6.6	Day 50	20.24970982
1_50_3	25_01	CETN3.KO..6.6	Day 50	17.23698711
1_50_4	25_01	CETN3.KO..6.6	Day 50	16.01842613
1_50_5	25_01	CETN3.KO..6.6	Day 50	19.56293238
1_50_6	25_01	CETN3.KO..6.6	Day 50	23.44490694
1_50_7	25_01	CETN3.KO..6.6	Day 50	27.30498595
1_50_8	25_01	CETN3.KO..6.6	Day 50	19.24249782
1_50_9	25_01	CETN3.KO..6.6	Day 50	20.45455897
1_50_10	25_01	CETN3.KO..6.6	Day 50	18.91032697
1_60_1	25_01	CETN3.KO..6.6	Day 60	26.06688192
1_60_2	25_01	CETN3.KO..6.6	Day 60	28.50287992
1_60_3	25_01	CETN3.KO..6.6	Day 60	19.70678247
1_60_4	25_01	CETN3.KO..6.6	Day 60	21.87288947
1_60_5	25_01	CETN3.KO..6.6	Day 60	29.90966582
1_60_6	25_01	CETN3.KO..6.6	Day 60	20.81517746
1_60_7	25_01	CETN3.KO..6.6	Day 60	38.58048909
1_60_8	25_01	CETN3.KO..6.6	Day 60	23.87832176
1_60_9	25_01	CETN3.KO..6.6	Day 60	28.4925377
1_60_10	25_01	CETN3.KO..6.6	Day 60	24.99411401
1_60_11	25_01	CETN3.KO..6.6	Day 60	26.36254569
1_60_12	25_01	CETN3.KO..6.6	Day 60	26.5767525
2_3_1	25_02	CETN3.KO..6.6	Day 3	0.815272646
2_3_2	25_02	CETN3.KO..6.6	Day 3	0.845251048
2_3_3	25_02	CETN3.KO..6.6	Day 3	0.830702165
2_3_4	25_02	CETN3.KO..6.6	Day 3	0.828929568
2_3_5	25_02	CETN3.KO..6.6	Day 3	0.879394769
2_3_6	25_02	CETN3.KO..6.6	Day 3	0.859703656
2_3_7	25_02	CETN3.KO..6.6	Day 3	0.88218675
2_3_8	25_02	CETN3.KO..6.6	Day 3	0.805987752
2_6_1	25_02	CETN3.KO..6.6	Day 6	1.305613624
2_6_2	25_02	CETN3.KO..6.6	Day 6	1.260667258
2_6_3	25_02	CETN3.KO..6.6	Day 6	1.205017354
2_6_4	25_02	CETN3.KO..6.6	Day 6	1.315229818
2_6_5	25_02	CETN3.KO..6.6	Day 6	1.393490238
2_6_6	25_02	CETN3.KO..6.6	Day 6	1.322039874
2_6_7	25_02	CETN3.KO..6.6	Day 6	1.352046592
2_6_8	25_02	CETN3.KO..6.6	Day 6	1.282482088
2_6_9	25_02	CETN3.KO..6.6	Day 6	1.23432183
2_6_10	25_02	CETN3.KO..6.6	Day 6	1.258603004
2_10_1	25_02	CETN3.KO..6.6	Day 10	1.167747521
2_10_2	25_02	CETN3.KO..6.6	Day 10	1.176548208
2_10_3	25_02	CETN3.KO..6.6	Day 10	1.223335129
2_10_4	25_02	CETN3.KO..6.6	Day 10	1.152946623
2_10_5	25_02	CETN3.KO..6.6	Day 10	1.224793415
2_10_6	25_02	CETN3.KO..6.6	Day 10	1.28081143
2_10_7	25_02	CETN3.KO..6.6	Day 10	1.173699594
2_10_8	25_02	CETN3.KO..6.6	Day 10	1.121787434
2_15_1	25_02	CETN3.KO..6.6	Day 15	2.70999995
2_15_2	25_02	CETN3.KO..6.6	Day 15	2.842134846
2_15_3	25_02	CETN3.KO..6.6	Day 15	2.832770666
2_15_4	25_02	CETN3.KO..6.6	Day 15	2.592637636
2_15_5	25_02	CETN3.KO..6.6	Day 15	2.830363786
2_15_6	25_02	CETN3.KO..6.6	Day 15	3.187927089
2_15_7	25_02	CETN3.KO..6.6	Day 15	2.585824749
2_15_8	25_02	CETN3.KO..6.6	Day 15	2.81654263
2_15_9	25_02	CETN3.KO..6.6	Day 15	2.873984951
2_15_10	25_02	CETN3.KO..6.6	Day 15	2.612246632
2_15_11	25_02	CETN3.KO..6.6	Day 15	2.972137529
2_15_12	25_02	CETN3.KO..6.6	Day 15	2.792697525
2_15_13	25_02	CETN3.KO..6.6	Day 15	2.364168065
2_15_14	25_02	CETN3.KO..6.6	Day 15	2.726601761
2_15_15	25_02	CETN3.KO..6.6	Day 15	2.810766117
2_15_16	25_02	CETN3.KO..6.6	Day 15	2.632985445
2_20_1	25_02	CETN3.KO..6.6	Day 20	3.501186804
2_20_2	25_02	CETN3.KO..6.6	Day 20	3.484488718
2_20_3	25_02	CETN3.KO..6.6	Day 20	3.81104574
2_20_4	25_02	CETN3.KO..6.6	Day 20	3.82051469
2_20_5	25_02	CETN3.KO..6.6	Day 20	2.531279179
2_20_6	25_02	CETN3.KO..6.6	Day 20	3.256007821
2_20_7	25_02	CETN3.KO..6.6	Day 20	3.470540139
2_20_8	25_02	CETN3.KO..6.6	Day 20	4.237476967
2_20_9	25_02	CETN3.KO..6.6	Day 20	4.097317249
2_20_10	25_02	CETN3.KO..6.6	Day 20	3.890489779
2_20_11	25_02	CETN3.KO..6.6	Day 20	3.687485001
2_20_12	25_02	CETN3.KO..6.6	Day 20	3.68626174
2_20_13	25_02	CETN3.KO..6.6	Day 20	3.863770576
2_20_14	25_02	CETN3.KO..6.6	Day 20	3.829782595
2_20_15	25_02	CETN3.KO..6.6	Day 20	3.097626604
2_20_16	25_02	CETN3.KO..6.6	Day 20	3.575279074
2_20_17	25_02	CETN3.KO..6.6	Day 20	2.761954585
2_25_1	25_02	CETN3.KO..6.6	Day 25	5.489555909
2_25_2	25_02	CETN3.KO..6.6	Day 25	6.486933118
2_25_3	25_02	CETN3.KO..6.6	Day 25	7.19875805
2_25_4	25_02	CETN3.KO..6.6	Day 25	6.413695998
2_25_5	25_02	CETN3.KO..6.6	Day 25	5.36269916
2_25_6	25_02	CETN3.KO..6.6	Day 25	8.492708215
2_25_7	25_02	CETN3.KO..6.6	Day 25	7.348086566
2_25_8	25_02	CETN3.KO..6.6	Day 25	6.72757584
2_25_9	25_02	CETN3.KO..6.6	Day 25	7.577096977
2_25_10	25_02	CETN3.KO..6.6	Day 25	6.837692028
2_25_11	25_02	CETN3.KO..6.6	Day 25	6.028697092
2_25_12	25_02	CETN3.KO..6.6	Day 25	6.262385346
2_25_13	25_02	CETN3.KO..6.6	Day 25	4.680504341
2_25_14	25_02	CETN3.KO..6.6	Day 25	7.497924774
2_25_15	25_02	CETN3.KO..6.6	Day 25	6.05219957
2_30_1	25_02	CETN3.KO..6.6	Day 30	8.569660425
2_30_2	25_02	CETN3.KO..6.6	Day 30	7.670993624
2_30_3	25_02	CETN3.KO..6.6	Day 30	7.673961166
2_30_4	25_02	CETN3.KO..6.6	Day 30	8.310498883
2_30_5	25_02	CETN3.KO..6.6	Day 30	4.365967562
2_30_6	25_02	CETN3.KO..6.6	Day 30	4.858081136
2_30_7	25_02	CETN3.KO..6.6	Day 30	7.573472498
2_30_8	25_02	CETN3.KO..6.6	Day 30	5.846872861
2_30_9	25_02	CETN3.KO..6.6	Day 30	6.967335095
2_30_10	25_02	CETN3.KO..6.6	Day 30	8.51857793
2_30_11	25_02	CETN3.KO..6.6	Day 30	7.408819234
2_30_12	25_02	CETN3.KO..6.6	Day 30	5.353819188
2_30_13	25_02	CETN3.KO..6.6	Day 30	6.753003822
2_30_14	25_02	CETN3.KO..6.6	Day 30	6.48437333
2_30_15	25_02	CETN3.KO..6.6	Day 30	6.334546448
2_30_16	25_02	CETN3.KO..6.6	Day 30	10.87255215
2_35_1	25_02	CETN3.KO..6.6	Day 35	7.199811414
2_35_2	25_02	CETN3.KO..6.6	Day 35	8.477893159
2_35_3	25_02	CETN3.KO..6.6	Day 35	9.853326132
2_35_4	25_02	CETN3.KO..6.6	Day 35	9.020160454
2_35_5	25_02	CETN3.KO..6.6	Day 35	9.988881629
2_35_6	25_02	CETN3.KO..6.6	Day 35	7.950656123
2_35_7	25_02	CETN3.KO..6.6	Day 35	6.719805864
2_35_8	25_02	CETN3.KO..6.6	Day 35	9.934933531
2_35_9	25_02	CETN3.KO..6.6	Day 35	9.881200637
2_35_10	25_02	CETN3.KO..6.6	Day 35	10.86161076
2_35_12	25_02	CETN3.KO..6.6	Day 35	14.44589156
2_35_13	25_02	CETN3.KO..6.6	Day 35	7.967940355
2_35_14	25_02	CETN3.KO..6.6	Day 35	6.072745833
2_35_15	25_02	CETN3.KO..6.6	Day 35	7.570765466
2_35_16	25_02	CETN3.KO..6.6	Day 35	9.368257638
2_40_1	25_02	CETN3.KO..6.6	Day 40	11.83537222
2_40_2	25_02	CETN3.KO..6.6	Day 40	9.014202717
2_40_3	25_02	CETN3.KO..6.6	Day 40	8.596356974
2_40_4	25_02	CETN3.KO..6.6	Day 40	12.49777965
2_40_5	25_02	CETN3.KO..6.6	Day 40	8.964082975
2_40_6	25_02	CETN3.KO..6.6	Day 40	8.012260931
2_40_7	25_02	CETN3.KO..6.6	Day 40	9.578579332
2_40_8	25_02	CETN3.KO..6.6	Day 40	7.926564667
2_40_9	25_02	CETN3.KO..6.6	Day 40	10.87083052
2_40_10	25_02	CETN3.KO..6.6	Day 40	14.36618701
2_40_11	25_02	CETN3.KO..6.6	Day 40	11.37245835
2_40_12	25_02	CETN3.KO..6.6	Day 40	11.66940508
2_40_13	25_02	CETN3.KO..6.6	Day 40	17.98800383
2_40_14	25_02	CETN3.KO..6.6	Day 40	10.89519381
2_40_15	25_02	CETN3.KO..6.6	Day 40	7.874190952
2_45_1	25_02	CETN3.KO..6.6	Day 45	13.89155335
2_45_2	25_02	CETN3.KO..6.6	Day 45	10.2323504
2_45_3	25_02	CETN3.KO..6.6	Day 45	11.36749401
2_45_4	25_02	CETN3.KO..6.6	Day 45	10.76183373
2_45_5	25_02	CETN3.KO..6.6	Day 45	12.34641521
2_45_6	25_02	CETN3.KO..6.6	Day 45	12.2954447
2_45_7	25_02	CETN3.KO..6.6	Day 45	9.729153901
2_45_8	25_02	CETN3.KO..6.6	Day 45	14.42506205
2_45_9	25_02	CETN3.KO..6.6	Day 45	18.72465493
2_45_10	25_02	CETN3.KO..6.6	Day 45	10.2105507
2_45_11	25_02	CETN3.KO..6.6	Day 45	8.615269781
2_45_12	25_02	CETN3.KO..6.6	Day 45	11.23026573
2_45_13	25_02	CETN3.KO..6.6	Day 45	8.136199324
2_45_14	25_02	CETN3.KO..6.6	Day 45	9.107975937
2_50_1	25_02	CETN3.KO..6.6	Day 50	11.87914913
2_50_2	25_02	CETN3.KO..6.6	Day 50	12.98578171
2_50_3	25_02	CETN3.KO..6.6	Day 50	16.34033853
2_50_4	25_02	CETN3.KO..6.6	Day 50	13.21397661
2_50_5	25_02	CETN3.KO..6.6	Day 50	8.809555598
2_50_6	25_02	CETN3.KO..6.6	Day 50	11.79643173
2_50_7	25_02	CETN3.KO..6.6	Day 50	14.39545468
2_50_8	25_02	CETN3.KO..6.6	Day 50	13.42418504
2_50_9	25_02	CETN3.KO..6.6	Day 50	17.67609479
2_50_10	25_02	CETN3.KO..6.6	Day 50	15.24662948
2_50_11	25_02	CETN3.KO..6.6	Day 50	8.083629179
2_60_1	25_02	CETN3.KO..6.6	Day 60	24.78103116
2_60_2	25_02	CETN3.KO..6.6	Day 60	14.97693755
2_60_3	25_02	CETN3.KO..6.6	Day 60	19.62023717
2_60_4	25_02	CETN3.KO..6.6	Day 60	17.20264955
2_60_5	25_02	CETN3.KO..6.6	Day 60	15.54788561
2_60_6	25_02	CETN3.KO..6.6	Day 60	17.09995923
2_60_7	25_02	CETN3.KO..6.6	Day 60	18.83754806
2_60_8	25_02	CETN3.KO..6.6	Day 60	15.06807456
2_60_9	25_02	CETN3.KO..6.6	Day 60	13.26357932
1_3_1	25_01	CETN3.KO..15.4	Day 3	0.786778016
1_3_2	25_01	CETN3.KO..15.4	Day 3	0.776731414
1_3_3	25_01	CETN3.KO..15.4	Day 3	0.824761418
1_3_4	25_01	CETN3.KO..15.4	Day 3	0.800222566
1_3_5	25_01	CETN3.KO..15.4	Day 3	0.824987948
1_3_6	25_01	CETN3.KO..15.4	Day 3	0.847162394
1_3_7	25_01	CETN3.KO..15.4	Day 3	0.910984364
1_3_8	25_01	CETN3.KO..15.4	Day 3	0.800913482
1_6_1	25_01	CETN3.KO..15.4	Day 6	1.165320819
1_6_2	25_01	CETN3.KO..15.4	Day 6	1.130228505
1_6_3	25_01	CETN3.KO..15.4	Day 6	1.1325561
1_6_4	25_01	CETN3.KO..15.4	Day 6	1.129834909
1_6_5	25_01	CETN3.KO..15.4	Day 6	1.105443301
1_6_6	25_01	CETN3.KO..15.4	Day 6	1.098593603
1_6_7	25_01	CETN3.KO..15.4	Day 6	1.13499696
1_6_8	25_01	CETN3.KO..15.4	Day 6	0.957963836
1_10_1	25_01	CETN3.KO..15.4	Day 10	1.120258357
1_10_2	25_01	CETN3.KO..15.4	Day 10	1.157559338
1_10_3	25_01	CETN3.KO..15.4	Day 10	1.173736406
1_10_4	25_01	CETN3.KO..15.4	Day 10	1.178482207
1_10_5	25_01	CETN3.KO..15.4	Day 10	1.14179852
1_10_6	25_01	CETN3.KO..15.4	Day 10	1.213019523
1_10_7	25_01	CETN3.KO..15.4	Day 10	1.165906966
1_15_1	25_01	CETN3.KO..15.4	Day 15	2.420358809
1_15_2	25_01	CETN3.KO..15.4	Day 15	2.311080781
1_15_3	25_01	CETN3.KO..15.4	Day 15	2.051081079
1_15_4	25_01	CETN3.KO..15.4	Day 15	2.957551835
1_15_5	25_01	CETN3.KO..15.4	Day 15	2.096998691
1_15_6	25_01	CETN3.KO..15.4	Day 15	2.44411047
1_15_7	25_01	CETN3.KO..15.4	Day 15	2.407004871
1_15_8	25_01	CETN3.KO..15.4	Day 15	2.868321704
1_15_9	25_01	CETN3.KO..15.4	Day 15	2.366659894
1_15_10	25_01	CETN3.KO..15.4	Day 15	2.481816373
1_15_11	25_01	CETN3.KO..15.4	Day 15	2.485316261
1_15_12	25_01	CETN3.KO..15.4	Day 15	2.265072557
1_15_13	25_01	CETN3.KO..15.4	Day 15	2.529738776
1_15_14	25_01	CETN3.KO..15.4	Day 15	2.37708027
1_15_15	25_01	CETN3.KO..15.4	Day 15	2.487468295
1_15_16	25_01	CETN3.KO..15.4	Day 15	2.35019117
1_15_18	25_01	CETN3.KO..15.4	Day 15	2.884915019
1_20_1	25_01	CETN3.KO..15.4	Day 20	4.369263573
1_20_2	25_01	CETN3.KO..15.4	Day 20	4.372208461
1_20_3	25_01	CETN3.KO..15.4	Day 20	5.036892519
1_20_4	25_01	CETN3.KO..15.4	Day 20	4.381405576
1_20_5	25_01	CETN3.KO..15.4	Day 20	4.34629344
1_20_6	25_01	CETN3.KO..15.4	Day 20	3.935957163
1_20_7	25_01	CETN3.KO..15.4	Day 20	4.528196956
1_20_8	25_01	CETN3.KO..15.4	Day 20	4.73143959
1_20_9	25_01	CETN3.KO..15.4	Day 20	4.313627827
1_20_10	25_01	CETN3.KO..15.4	Day 20	4.545730371
1_20_11	25_01	CETN3.KO..15.4	Day 20	3.810867348
1_20_12	25_01	CETN3.KO..15.4	Day 20	4.033483952
1_20_13	25_01	CETN3.KO..15.4	Day 20	4.153561793
1_20_14	25_01	CETN3.KO..15.4	Day 20	4.625604817
1_20_15	25_01	CETN3.KO..15.4	Day 20	5.461590792
1_20_16	25_01	CETN3.KO..15.4	Day 20	4.988047008
1_20_17	25_01	CETN3.KO..15.4	Day 20	4.424491564
1_20_18	25_01	CETN3.KO..15.4	Day 20	5.272121177
1_25_1	25_01	CETN3.KO..15.4	Day 25	8.935155106
1_25_2	25_01	CETN3.KO..15.4	Day 25	10.45965609
1_25_3	25_01	CETN3.KO..15.4	Day 25	9.434744166
1_25_4	25_01	CETN3.KO..15.4	Day 25	8.550507321
1_25_5	25_01	CETN3.KO..15.4	Day 25	8.690865252
1_25_6	25_01	CETN3.KO..15.4	Day 25	10.59797525
1_25_7	25_01	CETN3.KO..15.4	Day 25	8.717369252
1_25_8	25_01	CETN3.KO..15.4	Day 25	7.990570693
1_25_9	25_01	CETN3.KO..15.4	Day 25	7.826744263
1_25_10	25_01	CETN3.KO..15.4	Day 25	8.060432516
1_25_11	25_01	CETN3.KO..15.4	Day 25	7.692412027
1_25_12	25_01	CETN3.KO..15.4	Day 25	9.334799171
1_25_13	25_01	CETN3.KO..15.4	Day 25	9.962468242
1_25_14	25_01	CETN3.KO..15.4	Day 25	8.752934447
1_25_15	25_01	CETN3.KO..15.4	Day 25	5.526514264
1_25_16	25_01	CETN3.KO..15.4	Day 25	7.464930692
1_25_17	25_01	CETN3.KO..15.4	Day 25	6.555413109
1_30_1	25_01	CETN3.KO..15.4	Day 30	10.55787945
1_30_2	25_01	CETN3.KO..15.4	Day 30	11.72912969
1_30_3	25_01	CETN3.KO..15.4	Day 30	11.54106456
1_30_4	25_01	CETN3.KO..15.4	Day 30	13.81028262
1_30_5	25_01	CETN3.KO..15.4	Day 30	11.36654592
1_30_6	25_01	CETN3.KO..15.4	Day 30	13.04060195
1_30_7	25_01	CETN3.KO..15.4	Day 30	11.12950503
1_30_8	25_01	CETN3.KO..15.4	Day 30	10.02394846
1_30_9	25_01	CETN3.KO..15.4	Day 30	13.52057352
1_30_10	25_01	CETN3.KO..15.4	Day 30	9.420019722
1_30_11	25_01	CETN3.KO..15.4	Day 30	11.09566146
1_30_12	25_01	CETN3.KO..15.4	Day 30	13.02263812
1_30_13	25_01	CETN3.KO..15.4	Day 30	13.82693257
1_30_14	25_01	CETN3.KO..15.4	Day 30	11.5951146
1_30_15	25_01	CETN3.KO..15.4	Day 30	14.07280813
1_30_16	25_01	CETN3.KO..15.4	Day 30	13.65414688
1_30_17	25_01	CETN3.KO..15.4	Day 30	12.9647031
1_35_1	25_01	CETN3.KO..15.4	Day 35	10.28676846
1_35_2	25_01	CETN3.KO..15.4	Day 35	14.75649805
1_35_3	25_01	CETN3.KO..15.4	Day 35	18.01336385
1_35_4	25_01	CETN3.KO..15.4	Day 35	14.5563702
1_35_5	25_01	CETN3.KO..15.4	Day 35	18.4687909
1_35_6	25_01	CETN3.KO..15.4	Day 35	14.79494017
1_35_7	25_01	CETN3.KO..15.4	Day 35	15.83830295
1_35_8	25_01	CETN3.KO..15.4	Day 35	14.42883386
1_35_9	25_01	CETN3.KO..15.4	Day 35	11.64573271
1_35_10	25_01	CETN3.KO..15.4	Day 35	16.9995972
1_35_11	25_01	CETN3.KO..15.4	Day 35	16.89124795
1_35_12	25_01	CETN3.KO..15.4	Day 35	20.26681542
1_35_13	25_01	CETN3.KO..15.4	Day 35	14.34740768
1_35_14	25_01	CETN3.KO..15.4	Day 35	19.12915957
1_35_15	25_01	CETN3.KO..15.4	Day 35	17.2905862
1_35_16	25_01	CETN3.KO..15.4	Day 35	18.69239858
1_35_17	25_01	CETN3.KO..15.4	Day 35	15.95159056
1_35_18	25_01	CETN3.KO..15.4	Day 35	13.22511056
1_35_19	25_01	CETN3.KO..15.4	Day 35	16.03785315
1_35_20	25_01	CETN3.KO..15.4	Day 35	12.96104464
1_40_1	25_01	CETN3.KO..15.4	Day 40	18.37676313
1_40_2	25_01	CETN3.KO..15.4	Day 40	19.65585293
1_40_3	25_01	CETN3.KO..15.4	Day 40	21.3772084
1_40_4	25_01	CETN3.KO..15.4	Day 40	18.99696804
1_40_5	25_01	CETN3.KO..15.4	Day 40	16.49180776
1_40_6	25_01	CETN3.KO..15.4	Day 40	17.04704389
1_40_7	25_01	CETN3.KO..15.4	Day 40	15.52489882
1_40_8	25_01	CETN3.KO..15.4	Day 40	21.14194576
1_40_9	25_01	CETN3.KO..15.4	Day 40	19.69107833
1_40_10	25_01	CETN3.KO..15.4	Day 40	21.32194643
1_40_11	25_01	CETN3.KO..15.4	Day 40	13.93965385
1_40_12	25_01	CETN3.KO..15.4	Day 40	16.06876315
1_40_13	25_01	CETN3.KO..15.4	Day 40	21.13124223
1_40_14	25_01	CETN3.KO..15.4	Day 40	17.65179946
1_40_15	25_01	CETN3.KO..15.4	Day 40	20.79310103
1_40_16	25_01	CETN3.KO..15.4	Day 40	19.09523671
1_40_17	25_01	CETN3.KO..15.4	Day 40	16.71803185
1_40_18	25_01	CETN3.KO..15.4	Day 40	19.9824411
1_40_19	25_01	CETN3.KO..15.4	Day 40	17.97603172
1_40_20	25_01	CETN3.KO..15.4	Day 40	14.36707048
1_40_21	25_01	CETN3.KO..15.4	Day 40	12.01502176
1_45_1	25_01	CETN3.KO..15.4	Day 45	18.95627012
1_45_2	25_01	CETN3.KO..15.4	Day 45	17.83511073
1_45_3	25_01	CETN3.KO..15.4	Day 45	22.77377788
1_45_4	25_01	CETN3.KO..15.4	Day 45	16.29885103
1_45_5	25_01	CETN3.KO..15.4	Day 45	18.44784588
1_45_6	25_01	CETN3.KO..15.4	Day 45	19.97547109
1_45_7	25_01	CETN3.KO..15.4	Day 45	20.76169764
1_45_8	25_01	CETN3.KO..15.4	Day 45	18.85323129
1_45_9	25_01	CETN3.KO..15.4	Day 45	19.56677478
1_45_10	25_01	CETN3.KO..15.4	Day 45	20.12022732
1_45_11	25_01	CETN3.KO..15.4	Day 45	19.84239886
1_45_12	25_01	CETN3.KO..15.4	Day 45	22.28319767
1_45_13	25_01	CETN3.KO..15.4	Day 45	23.26505512
1_45_14	25_01	CETN3.KO..15.4	Day 45	19.07964488
1_45_15	25_01	CETN3.KO..15.4	Day 45	22.72568263
1_45_16	25_01	CETN3.KO..15.4	Day 45	22.36932475
1_45_17	25_01	CETN3.KO..15.4	Day 45	20.55847781
1_50_1	25_01	CETN3.KO..15.4	Day 50	16.58703042
1_50_2	25_01	CETN3.KO..15.4	Day 50	23.63569345
1_50_3	25_01	CETN3.KO..15.4	Day 50	19.0516416
1_50_4	25_01	CETN3.KO..15.4	Day 50	22.31198511
1_50_5	25_01	CETN3.KO..15.4	Day 50	23.77007261
1_50_6	25_01	CETN3.KO..15.4	Day 50	25.25325328
1_50_7	25_01	CETN3.KO..15.4	Day 50	21.29219167
1_50_8	25_01	CETN3.KO..15.4	Day 50	21.78438377
1_50_9	25_01	CETN3.KO..15.4	Day 50	20.57679234
1_50_10	25_01	CETN3.KO..15.4	Day 50	20.69499163
1_50_11	25_01	CETN3.KO..15.4	Day 50	22.13099191
1_50_12	25_01	CETN3.KO..15.4	Day 50	23.76165594
1_60_1	25_01	CETN3.KO..15.4	Day 60	23.78666198
1_60_2	25_01	CETN3.KO..15.4	Day 60	26.08551883
1_60_3	25_01	CETN3.KO..15.4	Day 60	20.7767274
1_60_4	25_01	CETN3.KO..15.4	Day 60	24.20212822
1_60_5	25_01	CETN3.KO..15.4	Day 60	24.57767192
1_60_6	25_01	CETN3.KO..15.4	Day 60	24.14714978
1_60_7	25_01	CETN3.KO..15.4	Day 60	24.74390547
1_60_8	25_01	CETN3.KO..15.4	Day 60	31.9187401
1_60_9	25_01	CETN3.KO..15.4	Day 60	22.60628967
1_60_10	25_01	CETN3.KO..15.4	Day 60	20.97171354
1_60_11	25_01	CETN3.KO..15.4	Day 60	25.69403051
1_60_12	25_01	CETN3.KO..15.4	Day 60	23.90247394
1_60_13	25_01	CETN3.KO..15.4	Day 60	20.91309311
1_60_14	25_01	CETN3.KO..15.4	Day 60	22.0354636
2_3_1	25_02	CETN3.KO..15.4	Day 3	0.748313237
2_3_2	25_02	CETN3.KO..15.4	Day 3	0.719105037
2_3_3	25_02	CETN3.KO..15.4	Day 3	0.750657822
2_3_4	25_02	CETN3.KO..15.4	Day 3	0.737009395
2_3_5	25_02	CETN3.KO..15.4	Day 3	0.71284998
2_3_6	25_02	CETN3.KO..15.4	Day 3	0.747274031
2_3_7	25_02	CETN3.KO..15.4	Day 3	0.725566803
2_3_8	25_02	CETN3.KO..15.4	Day 3	0.732968667
2_6_1	25_02	CETN3.KO..15.4	Day 6	1.130268148
2_6_2	25_02	CETN3.KO..15.4	Day 6	1.113411491
2_6_3	25_02	CETN3.KO..15.4	Day 6	1.101824486
2_6_4	25_02	CETN3.KO..15.4	Day 6	0.999237585
2_6_5	25_02	CETN3.KO..15.4	Day 6	1.136160757
2_6_6	25_02	CETN3.KO..15.4	Day 6	1.169888229
2_6_7	25_02	CETN3.KO..15.4	Day 6	1.136098461
2_6_8	25_02	CETN3.KO..15.4	Day 6	1.170794348
2_10_1	25_02	CETN3.KO..15.4	Day 10	1.129019402
2_10_2	25_02	CETN3.KO..15.4	Day 10	1.143749509
2_10_3	25_02	CETN3.KO..15.4	Day 10	1.157907628
2_10_4	25_02	CETN3.KO..15.4	Day 10	1.16586166
2_10_5	25_02	CETN3.KO..15.4	Day 10	1.15956696
2_10_6	25_02	CETN3.KO..15.4	Day 10	1.18612476
2_10_7	25_02	CETN3.KO..15.4	Day 10	1.219452973
2_10_8	25_02	CETN3.KO..15.4	Day 10	1.196270468
2_15_1	25_02	CETN3.KO..15.4	Day 15	2.369907767
2_15_2	25_02	CETN3.KO..15.4	Day 15	1.934910878
2_15_3	25_02	CETN3.KO..15.4	Day 15	2.30169678
2_15_4	25_02	CETN3.KO..15.4	Day 15	2.301073823
2_15_5	25_02	CETN3.KO..15.4	Day 15	2.165914753
2_15_6	25_02	CETN3.KO..15.4	Day 15	2.43852934
2_15_7	25_02	CETN3.KO..15.4	Day 15	2.297007611
2_15_8	25_02	CETN3.KO..15.4	Day 15	2.6746358
2_15_9	25_02	CETN3.KO..15.4	Day 15	2.275651504
2_15_10	25_02	CETN3.KO..15.4	Day 15	2.584202229
2_15_11	25_02	CETN3.KO..15.4	Day 15	2.319898458
2_15_12	25_02	CETN3.KO..15.4	Day 15	2.188746136
2_15_13	25_02	CETN3.KO..15.4	Day 15	2.36846647
2_15_14	25_02	CETN3.KO..15.4	Day 15	2.243404971
2_15_15	25_02	CETN3.KO..15.4	Day 15	2.030602775
2_15_16	25_02	CETN3.KO..15.4	Day 15	2.183745488
2_15_17	25_02	CETN3.KO..15.4	Day 15	2.252160352
2_15_18	25_02	CETN3.KO..15.4	Day 15	2.616519552
2_15_19	25_02	CETN3.KO..15.4	Day 15	2.577120338
2_15_20	25_02	CETN3.KO..15.4	Day 15	2.165651412
2_20_1	25_02	CETN3.KO..15.4	Day 20	3.323598682
2_20_2	25_02	CETN3.KO..15.4	Day 20	2.975943232
2_20_3	25_02	CETN3.KO..15.4	Day 20	2.72436761
2_20_4	25_02	CETN3.KO..15.4	Day 20	3.034028332
2_20_5	25_02	CETN3.KO..15.4	Day 20	2.353073763
2_20_6	25_02	CETN3.KO..15.4	Day 20	3.335018621
2_20_7	25_02	CETN3.KO..15.4	Day 20	2.80888875
2_20_8	25_02	CETN3.KO..15.4	Day 20	3.232618608
2_20_9	25_02	CETN3.KO..15.4	Day 20	3.700923888
2_20_10	25_02	CETN3.KO..15.4	Day 20	3.186213956
2_20_11	25_02	CETN3.KO..15.4	Day 20	3.527787079
2_20_12	25_02	CETN3.KO..15.4	Day 20	2.59304539
2_20_13	25_02	CETN3.KO..15.4	Day 20	2.718690204
2_20_14	25_02	CETN3.KO..15.4	Day 20	2.922196179
2_20_15	25_02	CETN3.KO..15.4	Day 20	3.220584206
2_20_16	25_02	CETN3.KO..15.4	Day 20	2.905047865
2_20_17	25_02	CETN3.KO..15.4	Day 20	2.913248248
2_20_18	25_02	CETN3.KO..15.4	Day 20	4.024807857
2_20_19	25_02	CETN3.KO..15.4	Day 20	2.620373392
2_25_1	25_02	CETN3.KO..15.4	Day 25	5.61252767
2_25_2	25_02	CETN3.KO..15.4	Day 25	5.659272117
2_25_3	25_02	CETN3.KO..15.4	Day 25	5.884726009
2_25_4	25_02	CETN3.KO..15.4	Day 25	5.837460543
2_25_6	25_02	CETN3.KO..15.4	Day 25	4.994225611
2_25_7	25_02	CETN3.KO..15.4	Day 25	4.812503318
2_25_8	25_02	CETN3.KO..15.4	Day 25	4.877188934
2_25_9	25_02	CETN3.KO..15.4	Day 25	6.677761913
2_25_10	25_02	CETN3.KO..15.4	Day 25	5.213144115
2_25_11	25_02	CETN3.KO..15.4	Day 25	5.001191406
2_25_12	25_02	CETN3.KO..15.4	Day 25	4.275117742
2_25_13	25_02	CETN3.KO..15.4	Day 25	5.181350642
2_25_14	25_02	CETN3.KO..15.4	Day 25	6.056299761
2_25_16	25_02	CETN3.KO..15.4	Day 25	6.070605125
2_25_17	25_02	CETN3.KO..15.4	Day 25	7.315160443
2_25_18	25_02	CETN3.KO..15.4	Day 25	6.093779135
2_30_1	25_02	CETN3.KO..15.4	Day 30	7.469699147
2_30_2	25_02	CETN3.KO..15.4	Day 30	6.647644761
2_30_3	25_02	CETN3.KO..15.4	Day 30	6.496628598
2_30_4	25_02	CETN3.KO..15.4	Day 30	5.563427313
2_30_5	25_02	CETN3.KO..15.4	Day 30	9.077880275
2_30_6	25_02	CETN3.KO..15.4	Day 30	5.721624474
2_30_7	25_02	CETN3.KO..15.4	Day 30	6.219537214
2_30_8	25_02	CETN3.KO..15.4	Day 30	7.526297645
2_30_9	25_02	CETN3.KO..15.4	Day 30	6.59988093
2_30_10	25_02	CETN3.KO..15.4	Day 30	5.613818891
2_30_11	25_02	CETN3.KO..15.4	Day 30	5.574289422
2_30_12	25_02	CETN3.KO..15.4	Day 30	5.601597602
2_30_13	25_02	CETN3.KO..15.4	Day 30	7.101406822
2_30_14	25_02	CETN3.KO..15.4	Day 30	4.09116413
2_30_15	25_02	CETN3.KO..15.4	Day 30	5.900345246
2_30_16	25_02	CETN3.KO..15.4	Day 30	4.25828657
2_30_17	25_02	CETN3.KO..15.4	Day 30	5.335934652
2_35_1	25_02	CETN3.KO..15.4	Day 35	5.715021127
2_35_2	25_02	CETN3.KO..15.4	Day 35	8.98274904
2_35_3	25_02	CETN3.KO..15.4	Day 35	9.020930656
2_35_4	25_02	CETN3.KO..15.4	Day 35	6.897405312
2_35_5	25_02	CETN3.KO..15.4	Day 35	6.769642444
2_35_6	25_02	CETN3.KO..15.4	Day 35	11.8439577
2_35_7	25_02	CETN3.KO..15.4	Day 35	8.401246764
2_35_8	25_02	CETN3.KO..15.4	Day 35	6.703858158
2_35_9	25_02	CETN3.KO..15.4	Day 35	7.51206024
2_35_10	25_02	CETN3.KO..15.4	Day 35	8.882838023
2_35_11	25_02	CETN3.KO..15.4	Day 35	7.926281504
2_35_12	25_02	CETN3.KO..15.4	Day 35	7.164518054
2_35_13	25_02	CETN3.KO..15.4	Day 35	6.453157508
2_35_14	25_02	CETN3.KO..15.4	Day 35	8.534661554
2_35_15	25_02	CETN3.KO..15.4	Day 35	6.995741946
2_35_16	25_02	CETN3.KO..15.4	Day 35	7.991114364
2_35_17	25_02	CETN3.KO..15.4	Day 35	5.514474199
2_35_18	25_02	CETN3.KO..15.4	Day 35	6.744259768
2_40_1	25_02	CETN3.KO..15.4	Day 40	9.875140962
2_40_2	25_02	CETN3.KO..15.4	Day 40	10.21091492
2_40_3	25_02	CETN3.KO..15.4	Day 40	8.848858537
2_40_4	25_02	CETN3.KO..15.4	Day 40	7.987308662
2_40_5	25_02	CETN3.KO..15.4	Day 40	7.689603056
2_40_6	25_02	CETN3.KO..15.4	Day 40	8.21674948
2_40_7	25_02	CETN3.KO..15.4	Day 40	10.06561864
2_40_8	25_02	CETN3.KO..15.4	Day 40	9.039653353
2_40_9	25_02	CETN3.KO..15.4	Day 40	7.938865241
2_40_10	25_02	CETN3.KO..15.4	Day 40	7.919485607
2_40_11	25_02	CETN3.KO..15.4	Day 40	10.39472129
2_40_12	25_02	CETN3.KO..15.4	Day 40	8.026113235
2_40_13	25_02	CETN3.KO..15.4	Day 40	13.80320356
2_40_14	25_02	CETN3.KO..15.4	Day 40	9.748522069
2_40_15	25_02	CETN3.KO..15.4	Day 40	10.39527629
2_45_1	25_02	CETN3.KO..15.4	Day 45	15.04842695
2_45_2	25_02	CETN3.KO..15.4	Day 45	7.732347389
2_45_3	25_02	CETN3.KO..15.4	Day 45	9.88244878
2_45_4	25_02	CETN3.KO..15.4	Day 45	10.64739842
2_45_5	25_02	CETN3.KO..15.4	Day 45	9.854419359
2_45_6	25_02	CETN3.KO..15.4	Day 45	11.37973564
2_45_7	25_02	CETN3.KO..15.4	Day 45	10.49790236
2_45_8	25_02	CETN3.KO..15.4	Day 45	9.49320839
2_45_9	25_02	CETN3.KO..15.4	Day 45	8.56880385
2_45_10	25_02	CETN3.KO..15.4	Day 45	8.865330201
2_45_11	25_02	CETN3.KO..15.4	Day 45	8.718143069
2_45_12	25_02	CETN3.KO..15.4	Day 45	10.32673731
2_45_13	25_02	CETN3.KO..15.4	Day 45	8.460241033
2_45_14	25_02	CETN3.KO..15.4	Day 45	8.546559799
2_45_15	25_02	CETN3.KO..15.4	Day 45	10.40567625
2_50_2	25_02	CETN3.KO..15.4	Day 50	10.84146092
2_50_3	25_02	CETN3.KO..15.4	Day 50	11.47473661
2_50_4	25_02	CETN3.KO..15.4	Day 50	14.04058425
2_50_5	25_02	CETN3.KO..15.4	Day 50	11.85491043
2_50_6	25_02	CETN3.KO..15.4	Day 50	12.56047181
2_50_7	25_02	CETN3.KO..15.4	Day 50	13.3587632
2_50_8	25_02	CETN3.KO..15.4	Day 50	8.77522499
2_60_2	25_02	CETN3.KO..15.4	Day 60	14.37322897
2_60_3	25_02	CETN3.KO..15.4	Day 60	15.25500126
2_60_4	25_02	CETN3.KO..15.4	Day 60	12.59431482
2_60_5	25_02	CETN3.KO..15.4	Day 60	14.04126723
2_60_6	25_02	CETN3.KO..15.4	Day 60	18.84173897
2_60_7	25_02	CETN3.KO..15.4	Day 60	14.14293813
