# Supplementary material for: CETN3 deficiency induces microcephaly by disrupting neural stem/progenitor cell fate through impaired centrosome assembly and RNA splicing
Source: EMBO Mol Med. 2025 Sep 8;17(10):2735–61. doi: 10.1038/s44321-025-00302-7 (PMC12514221; doi:10.1038/s44321-025-00302-7)
Supplement: Supplementary file 10 — Figure EV2 Source Data [file 44321_2025_302_MOESM10_ESM.zip › Figure EV2/EV2L/PAX6-Caspase3-quantification.xlsx]

## Sheet: Sheet1
PAX6+ Caspase3+ cells / PAX6+ cells
one rosette as a number	H1	#6-6	#15-4
1	0.0349474	0.0549254	0.169014
2	0.059661	0.124444	0.2
3	0.0642991	0.0847059	0.096
4	0.103784	0.0337931	0.0702439
5	0.0335714	0.0569491	0.16
6	0.0294431	0.0474074	0.133333
7	0.0132719	0.050411	0.174328
8	0.038	0.0512	0.147925
9	0.0297674	0.0541799	0.0662069
10	0.0301887	0.0716318	0.164444
11	0.038	0.0576344	0.146286
12	0.0403738	0.123465
13	0.0402878	0.087362
14	0.0615773	0.0805517
15	0.0436364	0.0847761
16	0.0486957	0.0964017
17	0.039633	0.0547368
18	0.0365217	0.08
19	0.060274	0.0968807
20	0.0411881
