# Supplementary material for: CETN3 deficiency induces microcephaly by disrupting neural stem/progenitor cell fate through impaired centrosome assembly and RNA splicing
Source: EMBO Mol Med. 2025 Sep 8;17(10):2735–61. doi: 10.1038/s44321-025-00302-7 (PMC12514221; doi:10.1038/s44321-025-00302-7)
Supplement: Supplementary file 10 — Figure EV2 Source Data [file 44321_2025_302_MOESM10_ESM.zip › Figure EV2/EV2K/Ki67-SOX2-quantification.xlsx]

## Sheet: Sheet1
Ki67+ cells / SOX2+ cells
one rosette as a number	H1	#6-6	#15-4
1	0.596923	0.697143	0.450909
2	0.586667	0.552727	0.34087
3	0.72	0.421818	0.653333
4	0.59	0.547368	0.468
5	0.533333	0.501818	0.746667
6	0.629333	0.473333	0.457143
7	0.5312	0.647619	0.461176
8	0.572444	0.63	0.437895
9	0.658286	0.486667	0.433333
10	0.649412	0.5248	0.517647
11	0.705455	0.339048	0.455385
12	0.766897	0.524444	0.525714
13	0.72	0.445714	0.586667
14	0.736		0.367059
15	0.76		0.397419
16	0.6144		0.598261
17	0.717241		0.512
