# Supplementary material for: CETN3 deficiency induces microcephaly by disrupting neural stem/progenitor cell fate through impaired centrosome assembly and RNA splicing
Source: EMBO Mol Med. 2025 Sep 8;17(10):2735–61. doi: 10.1038/s44321-025-00302-7 (PMC12514221; doi:10.1038/s44321-025-00302-7)
Supplement: Supplementary file 10 — Figure EV2 Source Data [file 44321_2025_302_MOESM10_ESM.zip › Figure EV2/EV2J/PH3-PAX6-quantification.xlsx]

## Sheet: Sheet1
PH3+ cells / PAX6+ cells
one rosette as a number	H1	#6-6	#15-4
1	0.0292402	0.0233333	0.012973
2	0.0254777	0.0152381	0.0266667
3	0.0302222	0.0203822	0.0282353
4	0.0398253	0.0157747	0.0252632
5	0.0271186	0.0290909	0.016
6	0.0262069	0.027907	0.0282353
7	0.0412903	0.0300408	0.0294737
8	0.0256	0.0219178	0.0228571
9	0.045913	0.0285714	0.0186047
10	0.0310204	0.0266667	0.0184615
11	0.0266667	0.0270769	0.022069
12	0.032	0.0177778	0.0152381
13	0.032	0.0312195	0.0224
14	0.0266667	0.0228571	0.0296296
15	0.0389565	0.0180645	0.0145454
16	0.0299355	0.0234146	0.0359184
17	0.0250811	0.0426667	0.0290909
18	0.0197938	0.0347826	0.04
19	0.0323005	0.0275862	0.012
20	0.0324424		0.0168421
21	0.0427723		0.0252632
22	0.0305454		0.0256
23	0.0315493		0.0254545
24	0.0344615		0.032
25	0.0345679		0.0283871
26	0.0235897		0.0222222
27	0.0448		0.0228571
