# Supplementary material for: CETN3 deficiency induces microcephaly by disrupting neural stem/progenitor cell fate through impaired centrosome assembly and RNA splicing
Source: EMBO Mol Med. 2025 Sep 8;17(10):2735–61. doi: 10.1038/s44321-025-00302-7 (PMC12514221; doi:10.1038/s44321-025-00302-7)
Supplement: Supplementary file 10 — Figure EV2 Source Data [file 44321_2025_302_MOESM10_ESM.zip › Figure EV2/EV2H/TBR1-SOX2-quantification.xlsx]

## Sheet: Sheet1
TBR1+ area / SOX2+ area
one rosette or several adjacent rosettes as a number	H1	#6-6	#15-4
1	1.18065	1.6756	1.69763
2	1.06863	1.29605	1.15257
3	0.867403	1.05957	0.821092
4	0.909774	1.47806	1.43842
5	0.673289	1.90614	1.80965
6	1	1.21785	1.18969
7	0.802353	1.00752	1.04366
8	0.912234		1.06615
9	0.568038		1.71615
10	0.874269
11	0.490741
12	0.600619
13	1.02679
14	0.982387
15	0.69703
16	0.797571
17	0.927336
18	1.04013
19	0.5625
