# Supplementary material for: CETN3 deficiency induces microcephaly by disrupting neural stem/progenitor cell fate through impaired centrosome assembly and RNA splicing
Source: EMBO Mol Med. 2025 Sep 8;17(10):2735–61. doi: 10.1038/s44321-025-00302-7 (PMC12514221; doi:10.1038/s44321-025-00302-7)
Supplement: Supplementary file 10 — Figure EV2 Source Data [file 44321_2025_302_MOESM10_ESM.zip › Figure EV2/EV2I/TUJ1-PAX6-quantification.xlsx]

## Sheet: Sheet1
TUJ1+ area / PAX6+ area
one rosette or several adjacent rosettes as a number	H1	#6-6	#15-4
1	2.08939	2.10734	5
2	1.56192	4.18584	7.38843
3	1.03863	1.27664	7.76866
4	0.93125	1.94796	6.47134
5	0.669663	2.15274	5.58333
6	0.593688	1.53747	6.26347
7	1.1878	5.36095	4.62222
8	1.17945	1.64346	2.76418
9	0.584104	2.75207	4.91603
10	0.991083	2.15692	5.24561
11	0.723122	3.8093	2.96552
12	1.04963	1.23028	7.09317
13	0.65045	1.45502	3.05498
14	0.710723	1.90683
15	1.22801
16	1.05918
17	0.69883
18	0.967033
19	0.881748
