# Supplementary material for: CETN3 deficiency induces microcephaly by disrupting neural stem/progenitor cell fate through impaired centrosome assembly and RNA splicing
Source: EMBO Mol Med. 2025 Sep 8;17(10):2735–61. doi: 10.1038/s44321-025-00302-7 (PMC12514221; doi:10.1038/s44321-025-00302-7)
Supplement: Supplementary file 11 — Figure EV3 Source Data [file 44321_2025_302_MOESM11_ESM.zip]

Archive with 216 entries (203 files):
- Figure EV3/
- __MACOSX/._Figure EV3
- Figure EV3/.DS_Store
- __MACOSX/Figure EV3/._.DS_Store
- Figure EV3/EV3I/
- __MACOSX/Figure EV3/._EV3I
- Figure EV3/EV3G/
- __MACOSX/Figure EV3/._EV3G
- Figure EV3/EV3F/
- __MACOSX/Figure EV3/._EV3F
- Figure EV3/EV3A/
- __MACOSX/Figure EV3/._EV3A
- Figure EV3/EV3H/
- __MACOSX/Figure EV3/._EV3H
- Figure EV3/EV3J/
- __MACOSX/Figure EV3/._EV3J
- Figure EV3/EV3D/
- __MACOSX/Figure EV3/._EV3D
- Figure EV3/EV3C/
- __MACOSX/Figure EV3/._EV3C
- Figure EV3/EV3B/
- __MACOSX/Figure EV3/._EV3B
- Figure EV3/EV3E/
- __MACOSX/Figure EV3/._EV3E
- Figure EV3/EV3L/
- __MACOSX/Figure EV3/._EV3L
- Figure EV3/EV3K/
- __MACOSX/Figure EV3/._EV3K
- Figure EV3/EV3I/.DS_Store
- __MACOSX/Figure EV3/EV3I/._.DS_Store
- Figure EV3/EV3I/TUJ1-PAX6-quantification.xlsx
- __MACOSX/Figure EV3/EV3I/._TUJ1-PAX6-quantification.xlsx
- Figure EV3/EV3G/#10-6-merge.tif
- __MACOSX/Figure EV3/EV3G/._#10-6-merge.tif
- Figure EV3/EV3G/.DS_Store
- __MACOSX/Figure EV3/EV3G/._.DS_Store
- Figure EV3/EV3G/#10-6-PAX6.tif
- __MACOSX/Figure EV3/EV3G/._#10-6-PAX6.tif
- Figure EV3/EV3G/#10-6-caspase3.tif
- __MACOSX/Figure EV3/EV3G/._#10-6-caspase3.tif
- Figure EV3/EV3G/#4-1-merge.tif
- __MACOSX/Figure EV3/EV3G/._#4-1-merge.tif
- Figure EV3/EV3G/WT-caspase3.tif
- __MACOSX/Figure EV3/EV3G/._WT-caspase3.tif
- Figure EV3/EV3G/WT-merge.tif
- __MACOSX/Figure EV3/EV3G/._WT-merge.tif
- Figure EV3/EV3G/WT-PAX6.tif
- __MACOSX/Figure EV3/EV3G/._WT-PAX6.tif
- Figure EV3/EV3G/#4-1-PAX6.tif
- __MACOSX/Figure EV3/EV3G/._#4-1-PAX6.tif
- Figure EV3/EV3G/#4-1-caspase3.tif
- __MACOSX/Figure EV3/EV3G/._#4-1-caspase3.tif
- Figure EV3/EV3F/.DS_Store
- __MACOSX/Figure EV3/EV3F/._.DS_Store
- Figure EV3/EV3F/#10-6_merge.tif
- __MACOSX/Figure EV3/EV3F/._#10-6_merge.tif
- Figure EV3/EV3F/WT_Ki67.tif
- __MACOSX/Figure EV3/EV3F/._WT_Ki67.tif
- Figure EV3/EV3F/#4-1_Ki67.tif
- __MACOSX/Figure EV3/EV3F/._#4-1_Ki67.tif
- Figure EV3/EV3F/#4-1_merge.tif
- __MACOSX/Figure EV3/EV3F/._#4-1_merge.tif
- Figure EV3/EV3F/#4-1_SOX2.tif
- __MACOSX/Figure EV3/EV3F/._#4-1_SOX2.tif
- Figure EV3/EV3F/WT_SOX2.tif
- __MACOSX/Figure EV3/EV3F/._WT_SOX2.tif
- Figure EV3/EV3F/WT_merge.tif
- __MACOSX/Figure EV3/EV3F/._WT_merge.tif
- Figure EV3/EV3F/#10-6_Ki67.tif
- __MACOSX/Figure EV3/EV3F/._#10-6_Ki67.tif
- Figure EV3/EV3F/#10-6_SOX2.tif
- __MACOSX/Figure EV3/EV3F/._#10-6_SOX2.tif
- Figure EV3/EV3A/Day40_WT.jpeg
- __MACOSX/Figure EV3/EV3A/._Day40_WT.jpeg
- Figure EV3/EV3A/Day50_WT.jpeg
- __MACOSX/Figure EV3/EV3A/._Day50_WT.jpeg
- Figure EV3/EV3A/Day20_10-6.jpeg
- __MACOSX/Figure EV3/EV3A/._Day20_10-6.jpeg
- Figure EV3/EV3A/Day45_4-1.jpeg
- __MACOSX/Figure EV3/EV3A/._Day45_4-1.jpeg
- Figure EV3/EV3A/Day15_10-6.jpeg
- __MACOSX/Figure EV3/EV3A/._Day15_10-6.jpeg
- Figure EV3/EV3A/Day10_4-1.jpeg
- __MACOSX/Figure EV3/EV3A/._Day10_4-1.jpeg
- Figure EV3/EV3A/.DS_Store
- __MACOSX/Figure EV3/EV3A/._.DS_Store
- Figure EV3/EV3A/Day3_4-1.jpeg
- __MACOSX/Figure EV3/EV3A/._Day3_4-1.jpeg
- Figure EV3/EV3A/Day45_10-6.jpeg
- __MACOSX/Figure EV3/EV3A/._Day45_10-6.jpeg
- Figure EV3/EV3A/Day15_WT.jpeg
- __MACOSX/Figure EV3/EV3A/._Day15_WT.jpeg
- Figure EV3/EV3A/Day25_4-1.jpeg
- __MACOSX/Figure EV3/EV3A/._Day25_4-1.jpeg
- Figure EV3/EV3A/Day3_WT.jpeg
- __MACOSX/Figure EV3/EV3A/._Day3_WT.jpeg
- Figure EV3/EV3A/Day15_4-4.jpeg
- __MACOSX/Figure EV3/EV3A/._Day15_4-4.jpeg
- Figure EV3/EV3A/Day35_10-6.jpeg
- __MACOSX/Figure EV3/EV3A/._Day35_10-6.jpeg
- Figure EV3/EV3A/Day50_10-6.jpeg
- __MACOSX/Figure EV3/EV3A/._Day50_10-6.jpeg
- Figure EV3/EV3A/Day30_WT.jpeg
- __MACOSX/Figure EV3/EV3A/._Day30_WT.jpeg
- Figure EV3/EV3A/Day20_WT.jpeg
- __MACOSX/Figure EV3/EV3A/._Day20_WT.jpeg
- Figure EV3/EV3A/Day35_4-1.jpeg
- __MACOSX/Figure EV3/EV3A/._Day35_4-1.jpeg
- Figure EV3/EV3A/Day50_4-1.jpeg
- __MACOSX/Figure EV3/EV3A/._Day50_4-1.jpeg
- Figure EV3/EV3A/Day3_10-6.jpeg
- __MACOSX/Figure EV3/EV3A/._Day3_10-6.jpeg
- Figure EV3/EV3A/Day25_WT.jpeg
- __MACOSX/Figure EV3/EV3A/._Day25_WT.jpeg
- Figure EV3/EV3A/Day35_WT.jpeg
- __MACOSX/Figure EV3/EV3A/._Day35_WT.jpeg
- Figure EV3/EV3A/Day30_4-1.jpeg
- __MACOSX/Figure EV3/EV3A/._Day30_4-1.jpeg
- Figure EV3/EV3A/Day30_10-6.jpeg
- __MACOSX/Figure EV3/EV3A/._Day30_10-6.jpeg
- Figure EV3/EV3A/Day10_WT.jpeg
- __MACOSX/Figure EV3/EV3A/._Day10_WT.jpeg
- Figure EV3/EV3A/Day40_4-1.jpeg
- __MACOSX/Figure EV3/EV3A/._Day40_4-1.jpeg
- Figure EV3/EV3A/Day40_10-6.jpeg
- __MACOSX/Figure EV3/EV3A/._Day40_10-6.jpeg
- Figure EV3/EV3A/Day45_WT.jpeg
- __MACOSX/Figure EV3/EV3A/._Day45_WT.jpeg
- Figure EV3/EV3A/Day20_4-1.jpeg
- __MACOSX/Figure EV3/EV3A/._Day20_4-1.jpeg
- Figure EV3/EV3A/Day25_10-6.jpeg
- __MACOSX/Figure EV3/EV3A/._Day25_10-6.jpeg
- Figure EV3/EV3A/Day10_10-6.jpeg
- __MACOSX/Figure EV3/EV3A/._Day10_10-6.jpeg
- Figure EV3/EV3H/TBR1-SOX2-quantification.xlsx
- __MACOSX/Figure EV3/EV3H/._TBR1-SOX2-quantification.xlsx
- Figure EV3/EV3H/.DS_Store
- __MACOSX/Figure EV3/EV3H/._.DS_Store
- Figure EV3/EV3J/.DS_Store
- __MACOSX/Figure EV3/EV3J/._.DS_Store
- Figure EV3/EV3J/PH3-PAX6-quantification.xlsx
- __MACOSX/Figure EV3/EV3J/._PH3-PAX6-quantification.xlsx
- Figure EV3/EV3D/.DS_Store
- __MACOSX/Figure EV3/EV3D/._.DS_Store
- Figure EV3/EV3D/WT_PAX6.tif
- __MACOSX/Figure EV3/EV3D/._WT_PAX6.tif
- Figure EV3/EV3D/#4-1_PAX6.tif
- __MACOSX/Figure EV3/EV3D/._#4-1_PAX6.tif
- Figure EV3/EV3D/#10-6_TUJ1.tif
- __MACOSX/Figure EV3/EV3D/._#10-6_TUJ1.tif
- Figure EV3/EV3D/#10-6_merge.tif
- __MACOSX/Figure EV3/EV3D/._#10-6_merge.tif
- Figure EV3/EV3D/#4-1_merge.tif
- __MACOSX/Figure EV3/EV3D/._#4-1_merge.tif
- Figure EV3/EV3D/#10-6_PAX6.tif
- __MACOSX/Figure EV3/EV3D/._#10-6_PAX6.tif
- Figure EV3/EV3D/WT_merge.tif
- __MACOSX/Figure EV3/EV3D/._WT_merge.tif
- Figure EV3/EV3D/WT_TUJ1.tif
- __MACOSX/Figure EV3/EV3D/._WT_TUJ1.tif
- Figure EV3/EV3D/#4-1_TUJ1.tif
- __MACOSX/Figure EV3/EV3D/._#4-1_TUJ1.tif
- Figure EV3/EV3C/.DS_Store
- __MACOSX/Figure EV3/EV3C/._.DS_Store
- Figure EV3/EV3C/#10-6_merge.tif
- __MACOSX/Figure EV3/EV3C/._#10-6_merge.tif
- Figure EV3/EV3C/#4-1_merge.tif
- __MACOSX/Figure EV3/EV3C/._#4-1_merge.tif
- Figure EV3/EV3C/#4-1_SOX2.tif
- __MACOSX/Figure EV3/EV3C/._#4-1_SOX2.tif
- Figure EV3/EV3C/WT_SOX2.tif
- __MACOSX/Figure EV3/EV3C/._WT_SOX2.tif
- Figure EV3/EV3C/#4-1_TBR1.tif
- __MACOSX/Figure EV3/EV3C/._#4-1_TBR1.tif
- Figure EV3/EV3C/WT_TBR1.tif
- __MACOSX/Figure EV3/EV3C/._WT_TBR1.tif
- Figure EV3/EV3C/WT_merge.tif
- __MACOSX/Figure EV3/EV3C/._WT_merge.tif
- Figure EV3/EV3C/#10-6_SOX2.tif
- __MACOSX/Figure EV3/EV3C/._#10-6_SOX2.tif
- Figure EV3/EV3C/#10-6_TBR1.tif
- __MACOSX/Figure EV3/EV3C/._#10-6_TBR1.tif
- Figure EV3/EV3B/.DS_Store
- __MACOSX/Figure EV3/EV3B/._.DS_Store
- Figure EV3/EV3B/README.txt
- __MACOSX/Figure EV3/EV3B/._README.txt
- Figure EV3/EV3B/organoid_size.csv
- __MACOSX/Figure EV3/EV3B/._organoid_size.csv
- Figure EV3/EV3E/#4-1_PH3.tif
- __MACOSX/Figure EV3/EV3E/._#4-1_PH3.tif
- Figure EV3/EV3E/.DS_Store
- __MACOSX/Figure EV3/EV3E/._.DS_Store
- Figure EV3/EV3E/WT_PAX6.tif
- __MACOSX/Figure EV3/EV3E/._WT_PAX6.tif
- Figure EV3/EV3E/#4-1_PAX6.tif
- __MACOSX/Figure EV3/EV3E/._#4-1_PAX6.tif
- Figure EV3/EV3E/#10-6_merge.tif
- __MACOSX/Figure EV3/EV3E/._#10-6_merge.tif
- Figure EV3/EV3E/#4-1_merge.tif
- __MACOSX/Figure EV3/EV3E/._#4-1_merge.tif
- Figure EV3/EV3E/#10-6_PAX6.tif
- __MACOSX/Figure EV3/EV3E/._#10-6_PAX6.tif
- Figure EV3/EV3E/WT_merge.tif
- __MACOSX/Figure EV3/EV3E/._WT_merge.tif
- Figure EV3/EV3E/WT_PH3.tif
- __MACOSX/Figure EV3/EV3E/._WT_PH3.tif
- Figure EV3/EV3E/#10-6_PH3.tif
- __MACOSX/Figure EV3/EV3E/._#10-6_PH3.tif
- Figure EV3/EV3L/.DS_Store
- __MACOSX/Figure EV3/EV3L/._.DS_Store
- Figure EV3/EV3L/PAX6-Caspase3-quantification.xlsx
- __MACOSX/Figure EV3/EV3L/._PAX6-Caspase3-quantification.xlsx
- Figure EV3/EV3K/.DS_Store
- __MACOSX/Figure EV3/EV3K/._.DS_Store
- Figure EV3/EV3K/Ki67-SOX2-quantification.xlsx
- __MACOSX/Figure EV3/EV3K/._Ki67-SOX2-quantification.xlsx
