# Supplementary material for: CETN3 deficiency induces microcephaly by disrupting neural stem/progenitor cell fate through impaired centrosome assembly and RNA splicing
Source: EMBO Mol Med. 2025 Sep 8;17(10):2735–61. doi: 10.1038/s44321-025-00302-7 (PMC12514221; doi:10.1038/s44321-025-00302-7)
Supplement: Supplementary file 11 — Figure EV3 Source Data [file 44321_2025_302_MOESM11_ESM.zip › Figure EV3/EV3I/TUJ1-PAX6-quantification.xlsx]

## Sheet: Sheet1
TUJ1+ area / PAX6+ area
one rosette or several adjacent rosettes as a number	WT	#4-1	#10-6
1	2.7381	1.56597	4.8908
2	0.715976	2.86228	1.73333
3	2.46939	3.51899	2.19643
4	1.60714	2.54086	2.10924
5	1.69697	1.723	4.3
6	0.966057	2.53208	3.24865
7	2.31325	2.28302	1.61111
8	0.545455	3.06803	2.78788
9	0.724551	1.96509	1.10675
10	0.797945	2.85417	1.55858
11	0.916279	2.89426	2.06
12	0.573248	1.88353	3.37908
13	0.749035	2.54693	1.62647
14	1.31579	2.17073	1.23291
15	0.875	1.83738	1.60422
16	0.543919	2.08034	1.70089
17	0.354628	1.41209	2.3506
18	0.94686	2.39241
19		3.64623
20		3.01389
21		1.27374
