# Supplementary material for: CETN3 deficiency induces microcephaly by disrupting neural stem/progenitor cell fate through impaired centrosome assembly and RNA splicing
Source: EMBO Mol Med. 2025 Sep 8;17(10):2735–61. doi: 10.1038/s44321-025-00302-7 (PMC12514221; doi:10.1038/s44321-025-00302-7)
Supplement: Supplementary file 11 — Figure EV3 Source Data [file 44321_2025_302_MOESM11_ESM.zip › Figure EV3/EV3H/TBR1-SOX2-quantification.xlsx]

## Sheet: Sheet1
TBR1+ area / SOX2+ area
one rosette or several adjacent rosettes as a number	WT	#4-1	#10-6
1	0.19469	0.502674	1.54167
2	0.853333	0.533981	1.17986
3	0.334773	1.20139	1.45614
4	0.543478	0.84375	1.64151
5	0.394366	0.95	0.671795
6	0.567073	0.570533	0.725806
7	0.319915	0.961995	1.30435
8	0.697674	0.798535	1.00781
9	0.516598	0.574661	0.468571
10	0.593407	1.03636
11	0.687708	0.792746
12	0.441687	0.813559
13	0.571839	1.56633
14	0.356185	0.712522
15	0.411765	1.1938
16	0.45977
17	0.913738
18	0.570796
