# Supplementary material for: CETN3 deficiency induces microcephaly by disrupting neural stem/progenitor cell fate through impaired centrosome assembly and RNA splicing
Source: EMBO Mol Med. 2025 Sep 8;17(10):2735–61. doi: 10.1038/s44321-025-00302-7 (PMC12514221; doi:10.1038/s44321-025-00302-7)
Supplement: Supplementary file 11 — Figure EV3 Source Data [file 44321_2025_302_MOESM11_ESM.zip › Figure EV3/EV3J/PH3-PAX6-quantification.xlsx]

## Sheet: Sheet1
PH3+ cells / PAX6+ cells
one rosette as a number	WT	#4-1	#10-6
1	0.0243809	0.0133333	0.0206061
2	0.0249541	0.00866995	0.0127273
3	0.0258065	0.0206803	0.0210989
4	0.0273171	0.018	0.0125
5	0.0231325	0.00721805	0.0147899
6	0.03	0.00969697	0.0114286
7	0.0286316	0.00924855	0.00979592
8	0.0311111	0.0208696	0.0174257
9	0.0193103	0.0118182	0.0102128
10	0.0243809	0.0192	0.0120755
11	0.0253968	0.0179882	0.0201993
12	0.0209836	0.0174863	0.0171429
13	0.0191195	0.0151181	0.016
14	0.0286316	0.0123809	0.0101587
15	0.0303448	0.0114286	0.0260465
16	0.026	0.0144444
17	0.0139846	0.0156522
18		0.012973
19		0.00629921
20		0.0115033
21		0.0296296
22		0.0208696
23		0.0177778
