# Supplementary material for: CETN3 deficiency induces microcephaly by disrupting neural stem/progenitor cell fate through impaired centrosome assembly and RNA splicing
Source: EMBO Mol Med. 2025 Sep 8;17(10):2735–61. doi: 10.1038/s44321-025-00302-7 (PMC12514221; doi:10.1038/s44321-025-00302-7)
Supplement: Supplementary file 11 — Figure EV3 Source Data [file 44321_2025_302_MOESM11_ESM.zip › Figure EV3/EV3B/README.txt]

The .CSV file contains the source data for Figure EV3B. 

The 'ID' column is labeled with 'batch_time(day)_sample'. 
 
The organoids used for size measurements were collected from two batches, as indicated in the 'Batch' column. 

The 'Normalized_area' column indicates organoid sizes, normalized to WT_Day3.

The sample number decreased over time, as some organoids were used for other experiments, such as frozen sectioning. Only a subset of time points was selected for plotting.
 
