# Supplementary material for: CETN3 deficiency induces microcephaly by disrupting neural stem/progenitor cell fate through impaired centrosome assembly and RNA splicing
Source: EMBO Mol Med. 2025 Sep 8;17(10):2735–61. doi: 10.1038/s44321-025-00302-7 (PMC12514221; doi:10.1038/s44321-025-00302-7)
Supplement: Supplementary file 11 — Figure EV3 Source Data [file 44321_2025_302_MOESM11_ESM.zip › Figure EV3/EV3B/organoid_size.csv]

ID	Batch	Cell_line	Time	Fold_area
1_3_1	25_02_1	WT	Day 3	1.003487391
1_3_2	25_02_1	WT	Day 3	1.011766667
1_3_3	25_02_1	WT	Day 3	1.009113382
1_3_4	25_02_1	WT	Day 3	1.007551254
1_3_5	25_02_1	WT	Day 3	0.987518718
1_3_6	25_02_1	WT	Day 3	1.000067032
1_3_7	25_02_1	WT	Day 3	1.00491429
1_3_8	25_02_1	WT	Day 3	1.024583107
1_6_1	25_02_1	WT	Day 6	1.279986291
1_6_2	25_02_1	WT	Day 6	1.302282746
1_6_3	25_02_1	WT	Day 6	1.341981769
1_6_4	25_02_1	WT	Day 6	1.329797174
1_6_5	25_02_1	WT	Day 6	1.321107548
1_6_6	25_02_1	WT	Day 6	1.276617225
1_6_7	25_02_1	WT	Day 6	1.29678499
1_6_8	25_02_1	WT	Day 6	1.290909525
1_10_1	25_02_1	WT	Day 10	1.406028996
1_10_2	25_02_1	WT	Day 10	1.353555501
1_10_3	25_02_1	WT	Day 10	1.403459646
1_10_4	25_02_1	WT	Day 10	1.299109529
1_10_5	25_02_1	WT	Day 10	1.334604796
1_10_6	25_02_1	WT	Day 10	1.268076817
1_10_7	25_02_1	WT	Day 10	1.28375638
1_10_8	25_02_1	WT	Day 10	1.325073487
1_15_1	25_02_1	WT	Day 15	3.3494112
1_15_2	25_02_1	WT	Day 15	3.034992239
1_15_3	25_02_1	WT	Day 15	3.325074653
1_15_4	25_02_1	WT	Day 15	3.391714546
1_15_5	25_02_1	WT	Day 15	3.065327822
1_15_6	25_02_1	WT	Day 15	3.08376559
1_15_7	25_02_1	WT	Day 15	3.458401069
1_15_8	25_02_1	WT	Day 15	2.968021268
1_15_9	25_02_1	WT	Day 15	3.737756097
1_15_10	25_02_1	WT	Day 15	3.398198541
1_15_11	25_02_1	WT	Day 15	3.779364645
1_15_12	25_02_1	WT	Day 15	3.678211061
1_15_13	25_02_1	WT	Day 15	3.55667521
1_15_14	25_02_1	WT	Day 15	2.925400834
1_15_15	25_02_1	WT	Day 15	2.631601956
1_15_16	25_02_1	WT	Day 15	3.134688615
1_15_17	25_02_1	WT	Day 15	3.101261418
1_15_18	25_02_1	WT	Day 15	3.387673998
1_15_19	25_02_1	WT	Day 15	4.038642838
1_15_20	25_02_1	WT	Day 15	3.439212548
1_20_1	25_02_1	WT	Day 20	6.957830135
1_20_2	25_02_1	WT	Day 20	6.690508152
1_20_3	25_02_1	WT	Day 20	6.520977682
1_20_4	25_02_1	WT	Day 20	7.178735947
1_20_5	25_02_1	WT	Day 20	6.483703455
1_20_6	25_02_1	WT	Day 20	6.887347875
1_20_7	25_02_1	WT	Day 20	7.792990128
1_20_8	25_02_1	WT	Day 20	5.923787996
1_20_9	25_02_1	WT	Day 20	6.39910609
1_20_10	25_02_1	WT	Day 20	7.792903861
1_20_11	25_02_1	WT	Day 20	7.449760406
1_20_12	25_02_1	WT	Day 20	6.054507758
1_20_13	25_02_1	WT	Day 20	4.294878378
1_20_14	25_02_1	WT	Day 20	7.059571266
1_20_15	25_02_1	WT	Day 20	8.774451521
1_20_16	25_02_1	WT	Day 20	6.862132339
1_20_17	25_02_1	WT	Day 20	7.377725344
1_20_18	25_02_1	WT	Day 20	7.846764618
1_25_1	25_02_1	WT	Day 25	13.40115143
1_25_2	25_02_1	WT	Day 25	12.61999442
1_25_3	25_02_1	WT	Day 25	10.98799552
1_25_4	25_02_1	WT	Day 25	14.37746713
1_25_5	25_02_1	WT	Day 25	11.47033386
1_25_6	25_02_1	WT	Day 25	8.330476233
1_25_7	25_02_1	WT	Day 25	15.00322276
1_25_8	25_02_1	WT	Day 25	12.54710135
1_25_9	25_02_1	WT	Day 25	12.73591827
1_25_10	25_02_1	WT	Day 25	9.930281317
1_25_11	25_02_1	WT	Day 25	11.83571315
1_25_12	25_02_1	WT	Day 25	11.82140686
1_25_13	25_02_1	WT	Day 25	17.19968594
1_25_14	25_02_1	WT	Day 25	12.11836963
1_25_15	25_02_1	WT	Day 25	12.76557537
1_25_16	25_02_1	WT	Day 25	13.17170987
1_25_17	25_02_1	WT	Day 25	11.84901222
1_25_18	25_02_1	WT	Day 25	13.090787
1_30_1	25_02_1	WT	Day 30	17.84244312
1_30_2	25_02_1	WT	Day 30	17.40419874
1_30_3	25_02_1	WT	Day 30	21.19663396
1_30_4	25_02_1	WT	Day 30	15.00860394
1_30_5	25_02_1	WT	Day 30	15.16251314
1_30_6	25_02_1	WT	Day 30	13.91383701
1_30_7	25_02_1	WT	Day 30	20.78113603
1_30_9	25_02_1	WT	Day 30	14.32465323
1_30_10	25_02_1	WT	Day 30	12.18809181
1_30_11	25_02_1	WT	Day 30	19.53502459
1_30_12	25_02_1	WT	Day 30	17.38646976
1_30_13	25_02_1	WT	Day 30	15.77755304
1_30_14	25_02_1	WT	Day 30	19.63213763
1_30_15	25_02_1	WT	Day 30	18.64008874
1_30_16	25_02_1	WT	Day 30	14.61233649
1_30_17	25_02_1	WT	Day 30	14.07848059
1_30_18	25_02_1	WT	Day 30	16.42047809
1_30_19	25_02_1	WT	Day 30	16.36647977
1_30_20	25_02_1	WT	Day 30	18.29993664
1_35_1	25_02_1	WT	Day 35	22.19718829
1_35_2	25_02_1	WT	Day 35	25.56032289
1_35_3	25_02_1	WT	Day 35	16.19093395
1_35_4	25_02_1	WT	Day 35	17.60754578
1_35_5	25_02_1	WT	Day 35	19.66691478
1_35_6	25_02_1	WT	Day 35	15.17199782
1_35_7	25_02_1	WT	Day 35	22.95646619
1_35_8	25_02_1	WT	Day 35	18.65652139
1_35_9	25_02_1	WT	Day 35	23.77376197
1_35_10	25_02_1	WT	Day 35	21.40712482
1_35_11	25_02_1	WT	Day 35	20.9118045
1_35_12	25_02_1	WT	Day 35	18.46230464
1_35_13	25_02_1	WT	Day 35	22.84819909
1_35_14	25_02_1	WT	Day 35	22.86396026
1_35_15	25_02_1	WT	Day 35	23.35116685
1_35_16	25_02_1	WT	Day 35	20.67783976
1_35_17	25_02_1	WT	Day 35	18.6691583
1_35_18	25_02_1	WT	Day 35	23.63611755
1_35_19	25_02_1	WT	Day 35	17.17552193
1_40_1	25_02_1	WT	Day 40	30.69403343
1_40_2	25_02_1	WT	Day 40	24.10724588
1_40_3	25_02_1	WT	Day 40	30.35834855
1_40_4	25_02_1	WT	Day 40	23.44896069
1_40_5	25_02_1	WT	Day 40	17.66508802
1_40_6	25_02_1	WT	Day 40	19.2113611
1_40_7	25_02_1	WT	Day 40	19.55637211
1_40_8	25_02_1	WT	Day 40	27.1374748
1_40_9	25_02_1	WT	Day 40	26.47891915
1_40_10	25_02_1	WT	Day 40	25.47376704
1_40_11	25_02_1	WT	Day 40	39.03351871
1_40_12	25_02_1	WT	Day 40	21.78366749
1_40_13	25_02_1	WT	Day 40	29.4426807
1_40_14	25_02_1	WT	Day 40	30.49235578
1_40_15	25_02_1	WT	Day 40	29.6136474
1_40_17	25_02_1	WT	Day 40	27.01322271
1_40_18	25_02_1	WT	Day 40	26.13876705
1_40_19	25_02_1	WT	Day 40	21.05502594
1_40_20	25_02_1	WT	Day 40	25.50814317
1_45_1	25_02_1	WT	Day 45	26.04490711
1_45_2	25_02_1	WT	Day 45	32.92412186
1_45_3	25_02_1	WT	Day 45	35.70144236
1_45_4	25_02_1	WT	Day 45	29.3052904
1_45_5	25_02_1	WT	Day 45	32.75816274
1_45_6	25_02_1	WT	Day 45	30.22247407
1_45_7	25_02_1	WT	Day 45	26.44570417
1_45_8	25_02_1	WT	Day 45	24.56604654
1_45_9	25_02_1	WT	Day 45	24.85474066
1_45_10	25_02_1	WT	Day 45	24.7164952
1_45_11	25_02_1	WT	Day 45	24.17550849
1_45_12	25_02_1	WT	Day 45	22.41975524
1_45_13	25_02_1	WT	Day 45	35.76245115
1_45_14	25_02_1	WT	Day 45	27.4097923
1_45_15	25_02_1	WT	Day 45	26.8100423
1_45_16	25_02_1	WT	Day 45	35.15272194
1_45_18	25_02_1	WT	Day 45	22.19808184
1_45_19	25_02_1	WT	Day 45	31.82906283
1_50_1	25_02_1	WT	Day 50	40.27934723
1_50_2	25_02_1	WT	Day 50	32.79928484
1_50_3	25_02_1	WT	Day 50	43.9108769
1_50_4	25_02_1	WT	Day 50	30.60514928
1_50_5	25_02_1	WT	Day 50	29.38650154
1_50_7	25_02_1	WT	Day 50	31.28940334
1_50_8	25_02_1	WT	Day 50	36.02577037
1_50_9	25_02_1	WT	Day 50	38.52315636
1_50_10	25_02_1	WT	Day 50	35.16338269
1_50_11	25_02_1	WT	Day 50	39.10328512
1_50_12	25_02_1	WT	Day 50	28.30836628
1_50_13	25_02_1	WT	Day 50	26.77952356
1_50_14	25_02_1	WT	Day 50	28.72416444
1_50_15	25_02_1	WT	Day 50	28.04363375
1_50_16	25_02_1	WT	Day 50	24.10186606
2_3_1	25_02_2	WT	Day 3	0.996369219
2_3_2	25_02_2	WT	Day 3	1.000554322
2_3_3	25_02_2	WT	Day 3	0.982041945
2_3_4	25_02_2	WT	Day 3	0.992878914
2_3_5	25_02_2	WT	Day 3	0.99542728
2_3_6	25_02_2	WT	Day 3	0.982554883
2_3_7	25_02_2	WT	Day 3	1.01119311
2_3_8	25_02_2	WT	Day 3	0.989978486
2_6_1	25_02_2	WT	Day 6	1.219823398
2_6_2	25_02_2	WT	Day 6	1.255563476
2_6_3	25_02_2	WT	Day 6	1.254015338
2_6_4	25_02_2	WT	Day 6	1.203770789
2_6_5	25_02_2	WT	Day 6	1.25467283
2_6_6	25_02_2	WT	Day 6	1.271438888
2_6_7	25_02_2	WT	Day 6	1.313861142
2_6_8	25_02_2	WT	Day 6	1.24919839
2_6_9	25_02_2	WT	Day 6	1.251660489
2_10_1	25_02_2	WT	Day 10	1.446618664
2_10_2	25_02_2	WT	Day 10	1.406481314
2_10_3	25_02_2	WT	Day 10	1.339587284
2_10_4	25_02_2	WT	Day 10	1.348447111
2_10_5	25_02_2	WT	Day 10	1.343683788
2_10_6	25_02_2	WT	Day 10	1.40075973
2_10_7	25_02_2	WT	Day 10	1.389883126
2_10_8	25_02_2	WT	Day 10	1.388211416
2_15_1	25_02_2	WT	Day 15	4.367030017
2_15_2	25_02_2	WT	Day 15	3.275730076
2_15_3	25_02_2	WT	Day 15	3.516316363
2_15_4	25_02_2	WT	Day 15	3.803081005
2_15_5	25_02_2	WT	Day 15	4.406929551
2_15_6	25_02_2	WT	Day 15	4.22719629
2_15_7	25_02_2	WT	Day 15	3.652438289
2_15_8	25_02_2	WT	Day 15	4.046392855
2_15_9	25_02_2	WT	Day 15	3.567754657
2_15_10	25_02_2	WT	Day 15	3.244140127
2_15_11	25_02_2	WT	Day 15	4.274943766
2_15_12	25_02_2	WT	Day 15	4.012114649
2_15_13	25_02_2	WT	Day 15	4.909797046
2_15_14	25_02_2	WT	Day 15	5.17073529
2_15_15	25_02_2	WT	Day 15	3.43990035
2_15_16	25_02_2	WT	Day 15	3.914395413
2_15_17	25_02_2	WT	Day 15	3.831122359
2_15_18	25_02_2	WT	Day 15	3.315967683
2_15_19	25_02_2	WT	Day 15	4.134431563
2_20_1	25_02_2	WT	Day 20	6.228440163
2_20_2	25_02_2	WT	Day 20	7.079261067
2_20_3	25_02_2	WT	Day 20	7.33984725
2_20_4	25_02_2	WT	Day 20	7.617313735
2_20_7	25_02_2	WT	Day 20	6.51506025
2_20_8	25_02_2	WT	Day 20	8.079073961
2_20_9	25_02_2	WT	Day 20	6.710895082
2_20_10	25_02_2	WT	Day 20	6.616043632
2_20_11	25_02_2	WT	Day 20	6.285616361
2_20_12	25_02_2	WT	Day 20	7.007960439
2_20_13	25_02_2	WT	Day 20	7.773013548
2_20_14	25_02_2	WT	Day 20	5.548292181
2_20_15	25_02_2	WT	Day 20	7.202925608
2_20_16	25_02_2	WT	Day 20	5.496560114
2_20_17	25_02_2	WT	Day 20	6.69667739
2_20_18	25_02_2	WT	Day 20	6.293876985
2_20_19	25_02_2	WT	Day 20	6.749227825
2_25_1	25_02_2	WT	Day 25	12.36380551
2_25_2	25_02_2	WT	Day 25	14.83801029
2_25_3	25_02_2	WT	Day 25	12.37329018
2_25_4	25_02_2	WT	Day 25	11.73968194
2_25_5	25_02_2	WT	Day 25	14.50341657
2_25_6	25_02_2	WT	Day 25	14.83669531
2_25_7	25_02_2	WT	Day 25	11.96200766
2_25_8	25_02_2	WT	Day 25	9.911442526
2_25_9	25_02_2	WT	Day 25	10.19081621
2_25_10	25_02_2	WT	Day 25	9.977555492
2_25_11	25_02_2	WT	Day 25	9.387798735
2_25_12	25_02_2	WT	Day 25	14.06894928
2_25_13	25_02_2	WT	Day 25	11.56795051
2_25_14	25_02_2	WT	Day 25	12.67838534
2_25_15	25_02_2	WT	Day 25	11.08197497
2_25_16	25_02_2	WT	Day 25	11.91132012
2_25_17	25_02_2	WT	Day 25	11.579832
2_25_18	25_02_2	WT	Day 25	11.23035377
2_25_19	25_02_2	WT	Day 25	12.18235624
2_30_1	25_02_2	WT	Day 30	12.87429945
2_30_2	25_02_2	WT	Day 30	15.55892048
2_30_3	25_02_2	WT	Day 30	15.26308617
2_30_4	25_02_2	WT	Day 30	20.90119136
2_30_5	25_02_2	WT	Day 30	16.33187049
2_30_6	25_02_2	WT	Day 30	16.5338186
2_30_7	25_02_2	WT	Day 30	13.71717682
2_30_8	25_02_2	WT	Day 30	17.71977648
2_30_9	25_02_2	WT	Day 30	15.28698905
2_30_10	25_02_2	WT	Day 30	16.5588313
2_30_11	25_02_2	WT	Day 30	15.24755816
2_30_12	25_02_2	WT	Day 30	17.11287828
2_30_13	25_02_2	WT	Day 30	16.73392014
2_30_14	25_02_2	WT	Day 30	21.70625125
2_30_15	25_02_2	WT	Day 30	19.06857798
2_30_16	25_02_2	WT	Day 30	14.69150605
2_30_17	25_02_2	WT	Day 30	16.57725041
2_30_18	25_02_2	WT	Day 30	21.07540354
2_30_19	25_02_2	WT	Day 30	15.42451223
2_30_20	25_02_2	WT	Day 30	15.37468269
2_30_21	25_02_2	WT	Day 30	15.52676397
2_35_1	25_02_2	WT	Day 35	18.32692647
2_35_2	25_02_2	WT	Day 35	17.33738632
2_35_3	25_02_2	WT	Day 35	17.18006376
2_35_4	25_02_2	WT	Day 35	19.1417415
2_35_5	25_02_2	WT	Day 35	17.55506762
2_35_6	25_02_2	WT	Day 35	25.93178282
2_35_7	25_02_2	WT	Day 35	20.10841398
2_35_8	25_02_2	WT	Day 35	17.73445581
2_35_9	25_02_2	WT	Day 35	17.23161863
2_35_10	25_02_2	WT	Day 35	16.96573986
2_35_11	25_02_2	WT	Day 35	18.79957496
2_35_12	25_02_2	WT	Day 35	20.12521035
2_35_13	25_02_2	WT	Day 35	26.95730321
2_35_14	25_02_2	WT	Day 35	17.21306895
2_35_15	25_02_2	WT	Day 35	15.21970099
2_35_16	25_02_2	WT	Day 35	20.42621133
2_35_17	25_02_2	WT	Day 35	26.5191894
2_35_18	25_02_2	WT	Day 35	23.31721972
2_35_19	25_02_2	WT	Day 35	25.95299978
2_35_20	25_02_2	WT	Day 35	21.47853503
2_35_21	25_02_2	WT	Day 35	18.42015984
2_40_1	25_02_2	WT	Day 40	28.11035848
2_40_2	25_02_2	WT	Day 40	27.36596509
2_40_3	25_02_2	WT	Day 40	23.8599541
2_40_4	25_02_2	WT	Day 40	16.35698577
2_40_5	25_02_2	WT	Day 40	22.72954269
2_40_6	25_02_2	WT	Day 40	20.40780154
2_40_7	25_02_2	WT	Day 40	18.95035058
2_40_8	25_02_2	WT	Day 40	18.04976309
2_40_9	25_02_2	WT	Day 40	18.89403938
2_40_10	25_02_2	WT	Day 40	26.36443152
2_40_11	25_02_2	WT	Day 40	27.0201054
2_40_12	25_02_2	WT	Day 40	21.98166132
2_40_13	25_02_2	WT	Day 40	24.47134749
2_40_14	25_02_2	WT	Day 40	22.34619194
2_40_15	25_02_2	WT	Day 40	21.76367226
2_40_16	25_02_2	WT	Day 40	24.17883329
2_40_17	25_02_2	WT	Day 40	18.58621166
2_40_18	25_02_2	WT	Day 40	21.80633
2_40_19	25_02_2	WT	Day 40	21.47975675
2_40_20	25_02_2	WT	Day 40	19.61261803
2_40_21	25_02_2	WT	Day 40	22.02588585
2_45_1	25_02_2	WT	Day 45	19.12098319
2_45_2	25_02_2	WT	Day 45	20.9791543
2_45_3	25_02_2	WT	Day 45	27.64191124
2_45_4	25_02_2	WT	Day 45	19.81521646
2_45_5	25_02_2	WT	Day 45	24.03633039
2_45_6	25_02_2	WT	Day 45	22.43628444
2_45_7	25_02_2	WT	Day 45	23.520489
2_45_8	25_02_2	WT	Day 45	23.9728537
2_45_9	25_02_2	WT	Day 45	20.23860485
2_45_10	25_02_2	WT	Day 45	21.15408108
2_45_11	25_02_2	WT	Day 45	26.93553216
2_45_12	25_02_2	WT	Day 45	25.99625934
2_45_13	25_02_2	WT	Day 45	24.86736713
2_45_14	25_02_2	WT	Day 45	22.51955455
2_45_15	25_02_2	WT	Day 45	32.89550426
2_45_17	25_02_2	WT	Day 45	22.71586741
2_45_18	25_02_2	WT	Day 45	23.82983744
2_45_19	25_02_2	WT	Day 45	27.66319688
2_50_1	25_02_2	WT	Day 50	34.63640706
2_50_2	25_02_2	WT	Day 50	30.83873174
2_50_3	25_02_2	WT	Day 50	22.35208169
2_50_4	25_02_2	WT	Day 50	29.97282874
2_50_5	25_02_2	WT	Day 50	23.80723176
2_50_6	25_02_2	WT	Day 50	35.89021521
2_50_7	25_02_2	WT	Day 50	25.97418455
2_50_9	25_02_2	WT	Day 50	29.87000912
2_50_10	25_02_2	WT	Day 50	27.78974133
2_50_11	25_02_2	WT	Day 50	26.20568651
2_50_12	25_02_2	WT	Day 50	39.41369532
1_3_1	25_02_1	CETN3.mut..4.1	Day 3	0.937651878
1_3_2	25_02_1	CETN3.mut..4.1	Day 3	0.972389396
1_3_3	25_02_1	CETN3.mut..4.1	Day 3	0.996560405
1_3_4	25_02_1	CETN3.mut..4.1	Day 3	0.97002289
1_3_5	25_02_1	CETN3.mut..4.1	Day 3	0.980116099
1_3_6	25_02_1	CETN3.mut..4.1	Day 3	0.949577672
1_3_7	25_02_1	CETN3.mut..4.1	Day 3	0.994100637
1_3_8	25_02_1	CETN3.mut..4.1	Day 3	0.979241774
1_6_1	25_02_1	CETN3.mut..4.1	Day 6	1.322047156
1_6_2	25_02_1	CETN3.mut..4.1	Day 6	1.27749155
1_6_3	25_02_1	CETN3.mut..4.1	Day 6	1.242492899
1_6_4	25_02_1	CETN3.mut..4.1	Day 6	1.325840562
1_6_5	25_02_1	CETN3.mut..4.1	Day 6	1.331820945
1_6_6	25_02_1	CETN3.mut..4.1	Day 6	1.339881057
1_6_7	25_02_1	CETN3.mut..4.1	Day 6	1.288169973
1_6_8	25_02_1	CETN3.mut..4.1	Day 6	1.318594155
1_10_1	25_02_1	CETN3.mut..4.1	Day 10	1.376183035
1_10_2	25_02_1	CETN3.mut..4.1	Day 10	1.356896589
1_10_3	25_02_1	CETN3.mut..4.1	Day 10	1.347808271
1_10_4	25_02_1	CETN3.mut..4.1	Day 10	1.377826766
1_10_5	25_02_1	CETN3.mut..4.1	Day 10	1.39077144
1_10_6	25_02_1	CETN3.mut..4.1	Day 10	1.367880444
1_10_7	25_02_1	CETN3.mut..4.1	Day 10	1.346397693
1_10_8	25_02_1	CETN3.mut..4.1	Day 10	1.389172008
1_15_1	25_02_1	CETN3.mut..4.1	Day 15	2.593961678
1_15_2	25_02_1	CETN3.mut..4.1	Day 15	2.594961906
1_15_3	25_02_1	CETN3.mut..4.1	Day 15	2.594975895
1_15_4	25_02_1	CETN3.mut..4.1	Day 15	2.972469834
1_15_5	25_02_1	CETN3.mut..4.1	Day 15	3.3448344
1_15_6	25_02_1	CETN3.mut..4.1	Day 15	2.569037584
1_15_7	25_02_1	CETN3.mut..4.1	Day 15	2.832349329
1_15_8	25_02_1	CETN3.mut..4.1	Day 15	2.795256961
1_15_9	25_02_1	CETN3.mut..4.1	Day 15	3.177572512
1_15_10	25_02_1	CETN3.mut..4.1	Day 15	2.875412754
1_15_11	25_02_1	CETN3.mut..4.1	Day 15	2.962647083
1_15_12	25_02_1	CETN3.mut..4.1	Day 15	3.061429498
1_15_13	25_02_1	CETN3.mut..4.1	Day 15	2.972290306
1_15_14	25_02_1	CETN3.mut..4.1	Day 15	3.075621543
1_15_15	25_02_1	CETN3.mut..4.1	Day 15	3.062534645
1_15_16	25_02_1	CETN3.mut..4.1	Day 15	3.142503916
1_15_17	25_02_1	CETN3.mut..4.1	Day 15	3.165973133
1_15_18	25_02_1	CETN3.mut..4.1	Day 15	2.921626081
1_15_19	25_02_1	CETN3.mut..4.1	Day 15	2.600529608
1_20_1	25_02_1	CETN3.mut..4.1	Day 20	4.922834982
1_20_2	25_02_1	CETN3.mut..4.1	Day 20	5.151516459
1_20_3	25_02_1	CETN3.mut..4.1	Day 20	5.866788994
1_20_4	25_02_1	CETN3.mut..4.1	Day 20	6.263261617
1_20_5	25_02_1	CETN3.mut..4.1	Day 20	5.268277329
1_20_6	25_02_1	CETN3.mut..4.1	Day 20	5.333989271
1_20_7	25_02_1	CETN3.mut..4.1	Day 20	5.734087429
1_20_8	25_02_1	CETN3.mut..4.1	Day 20	4.984926052
1_20_9	25_02_1	CETN3.mut..4.1	Day 20	4.267792953
1_20_10	25_02_1	CETN3.mut..4.1	Day 20	5.110278624
1_20_11	25_02_1	CETN3.mut..4.1	Day 20	5.31350908
1_20_12	25_02_1	CETN3.mut..4.1	Day 20	6.426543577
1_20_13	25_02_1	CETN3.mut..4.1	Day 20	7.092156779
1_20_14	25_02_1	CETN3.mut..4.1	Day 20	5.234682262
1_20_15	25_02_1	CETN3.mut..4.1	Day 20	5.511614826
1_20_16	25_02_1	CETN3.mut..4.1	Day 20	4.431753389
1_20_17	25_02_1	CETN3.mut..4.1	Day 20	4.661456078
1_20_18	25_02_1	CETN3.mut..4.1	Day 20	4.250196869
1_20_19	25_02_1	CETN3.mut..4.1	Day 20	5.163174127
1_25_1	25_02_1	CETN3.mut..4.1	Day 25	13.2835209
1_25_2	25_02_1	CETN3.mut..4.1	Day 25	7.065115653
1_25_3	25_02_1	CETN3.mut..4.1	Day 25	9.141458223
1_25_4	25_02_1	CETN3.mut..4.1	Day 25	9.317143941
1_25_5	25_02_1	CETN3.mut..4.1	Day 25	8.821040225
1_25_6	25_02_1	CETN3.mut..4.1	Day 25	8.944714093
1_25_7	25_02_1	CETN3.mut..4.1	Day 25	10.57295456
1_25_8	25_02_1	CETN3.mut..4.1	Day 25	9.265486483
1_25_9	25_02_1	CETN3.mut..4.1	Day 25	15.43129233
1_25_10	25_02_1	CETN3.mut..4.1	Day 25	9.861165335
1_25_11	25_02_1	CETN3.mut..4.1	Day 25	9.460542583
1_25_12	25_02_1	CETN3.mut..4.1	Day 25	7.700794295
1_25_13	25_02_1	CETN3.mut..4.1	Day 25	9.364716553
1_25_14	25_02_1	CETN3.mut..4.1	Day 25	8.596756021
1_25_15	25_02_1	CETN3.mut..4.1	Day 25	8.412359693
1_25_16	25_02_1	CETN3.mut..4.1	Day 25	9.013932662
1_25_17	25_02_1	CETN3.mut..4.1	Day 25	7.446125545
1_25_18	25_02_1	CETN3.mut..4.1	Day 25	8.085245531
1_25_19	25_02_1	CETN3.mut..4.1	Day 25	8.729196454
1_25_20	25_02_1	CETN3.mut..4.1	Day 25	9.3311891
1_30_1	25_02_1	CETN3.mut..4.1	Day 30	15.09906744
1_30_2	25_02_1	CETN3.mut..4.1	Day 30	10.76885001
1_30_3	25_02_1	CETN3.mut..4.1	Day 30	13.83462083
1_30_4	25_02_1	CETN3.mut..4.1	Day 30	19.62601036
1_30_5	25_02_1	CETN3.mut..4.1	Day 30	13.99324904
1_30_6	25_02_1	CETN3.mut..4.1	Day 30	14.30373471
1_30_7	25_02_1	CETN3.mut..4.1	Day 30	14.04603496
1_30_8	25_02_1	CETN3.mut..4.1	Day 30	10.95360073
1_30_9	25_02_1	CETN3.mut..4.1	Day 30	11.83790479
1_30_10	25_02_1	CETN3.mut..4.1	Day 30	13.30540933
1_30_11	25_02_1	CETN3.mut..4.1	Day 30	13.12334454
1_30_12	25_02_1	CETN3.mut..4.1	Day 30	12.19776301
1_30_13	25_02_1	CETN3.mut..4.1	Day 30	14.20942884
1_30_14	25_02_1	CETN3.mut..4.1	Day 30	13.93455968
1_30_15	25_02_1	CETN3.mut..4.1	Day 30	12.4036654
1_30_16	25_02_1	CETN3.mut..4.1	Day 30	13.61830114
1_30_17	25_02_1	CETN3.mut..4.1	Day 30	14.61567525
1_30_18	25_02_1	CETN3.mut..4.1	Day 30	10.20184902
1_30_19	25_02_1	CETN3.mut..4.1	Day 30	15.73593983
1_30_20	25_02_1	CETN3.mut..4.1	Day 30	13.32903243
1_35_1	25_02_1	CETN3.mut..4.1	Day 35	18.82564151
1_35_3	25_02_1	CETN3.mut..4.1	Day 35	13.12253316
1_35_4	25_02_1	CETN3.mut..4.1	Day 35	14.98319023
1_35_5	25_02_1	CETN3.mut..4.1	Day 35	19.03345576
1_35_6	25_02_1	CETN3.mut..4.1	Day 35	19.56013987
1_35_7	25_02_1	CETN3.mut..4.1	Day 35	14.49580645
1_35_8	25_02_1	CETN3.mut..4.1	Day 35	15.96761966
1_35_9	25_02_1	CETN3.mut..4.1	Day 35	21.4286029
1_35_10	25_02_1	CETN3.mut..4.1	Day 35	17.93622673
1_35_11	25_02_1	CETN3.mut..4.1	Day 35	18.40013663
1_35_12	25_02_1	CETN3.mut..4.1	Day 35	18.5984289
1_35_13	25_02_1	CETN3.mut..4.1	Day 35	19.68361789
1_35_14	25_02_1	CETN3.mut..4.1	Day 35	17.82708298
1_35_15	25_02_1	CETN3.mut..4.1	Day 35	18.72007899
1_35_16	25_02_1	CETN3.mut..4.1	Day 35	18.81961682
1_35_17	25_02_1	CETN3.mut..4.1	Day 35	20.57717347
1_35_18	25_02_1	CETN3.mut..4.1	Day 35	19.95241573
1_35_19	25_02_1	CETN3.mut..4.1	Day 35	19.60225669
1_35_20	25_02_1	CETN3.mut..4.1	Day 35	18.1740245
1_40_1	25_02_1	CETN3.mut..4.1	Day 40	18.93940169
1_40_2	25_02_1	CETN3.mut..4.1	Day 40	24.94158051
1_40_3	25_02_1	CETN3.mut..4.1	Day 40	21.16000091
1_40_4	25_02_1	CETN3.mut..4.1	Day 40	24.95060821
1_40_5	25_02_1	CETN3.mut..4.1	Day 40	24.18809414
1_40_6	25_02_1	CETN3.mut..4.1	Day 40	18.96091709
1_40_7	25_02_1	CETN3.mut..4.1	Day 40	22.2546093
1_40_8	25_02_1	CETN3.mut..4.1	Day 40	21.63402034
1_40_9	25_02_1	CETN3.mut..4.1	Day 40	17.15430497
1_40_10	25_02_1	CETN3.mut..4.1	Day 40	22.95642888
1_40_11	25_02_1	CETN3.mut..4.1	Day 40	19.2987563
1_40_12	25_02_1	CETN3.mut..4.1	Day 40	18.67590109
1_40_13	25_02_1	CETN3.mut..4.1	Day 40	21.83540888
1_40_14	25_02_1	CETN3.mut..4.1	Day 40	23.6543688
1_40_15	25_02_1	CETN3.mut..4.1	Day 40	21.60378501
1_40_16	25_02_1	CETN3.mut..4.1	Day 40	23.10986245
1_40_17	25_02_1	CETN3.mut..4.1	Day 40	21.21522095
1_40_18	25_02_1	CETN3.mut..4.1	Day 40	22.56682962
1_40_19	25_02_1	CETN3.mut..4.1	Day 40	25.17678562
1_40_20	25_02_1	CETN3.mut..4.1	Day 40	23.46892794
1_40_21	25_02_1	CETN3.mut..4.1	Day 40	21.29221752
1_45_1	25_02_1	CETN3.mut..4.1	Day 45	29.07334364
1_45_2	25_02_1	CETN3.mut..4.1	Day 45	24.24902896
1_45_3	25_02_1	CETN3.mut..4.1	Day 45	25.99679023
1_45_4	25_02_1	CETN3.mut..4.1	Day 45	27.59000641
1_45_5	25_02_1	CETN3.mut..4.1	Day 45	23.78605373
1_45_6	25_02_1	CETN3.mut..4.1	Day 45	21.4689823
1_45_7	25_02_1	CETN3.mut..4.1	Day 45	28.87813559
1_45_8	25_02_1	CETN3.mut..4.1	Day 45	19.52041716
1_45_9	25_02_1	CETN3.mut..4.1	Day 45	22.56594964
1_45_10	25_02_1	CETN3.mut..4.1	Day 45	27.92359623
1_45_11	25_02_1	CETN3.mut..4.1	Day 45	22.27367563
1_45_12	25_02_1	CETN3.mut..4.1	Day 45	27.08061457
1_45_13	25_02_1	CETN3.mut..4.1	Day 45	23.24467962
1_45_14	25_02_1	CETN3.mut..4.1	Day 45	20.45270955
1_45_15	25_02_1	CETN3.mut..4.1	Day 45	29.18861754
1_45_16	25_02_1	CETN3.mut..4.1	Day 45	27.46524114
1_50_1	25_02_1	CETN3.mut..4.1	Day 50	21.63930329
1_50_2	25_02_1	CETN3.mut..4.1	Day 50	25.6985043
1_50_3	25_02_1	CETN3.mut..4.1	Day 50	27.58895182
1_50_4	25_02_1	CETN3.mut..4.1	Day 50	25.47003699
1_50_5	25_02_1	CETN3.mut..4.1	Day 50	30.3295623
1_50_6	25_02_1	CETN3.mut..4.1	Day 50	24.48078919
1_50_7	25_02_1	CETN3.mut..4.1	Day 50	28.03107185
1_50_8	25_02_1	CETN3.mut..4.1	Day 50	27.25145927
1_50_9	25_02_1	CETN3.mut..4.1	Day 50	27.19366449
1_50_10	25_02_1	CETN3.mut..4.1	Day 50	32.78142126
1_50_11	25_02_1	CETN3.mut..4.1	Day 50	29.6472309
1_50_12	25_02_1	CETN3.mut..4.1	Day 50	33.82600312
1_50_13	25_02_1	CETN3.mut..4.1	Day 50	35.81514512
1_50_14	25_02_1	CETN3.mut..4.1	Day 50	24.9618504
1_50_15	25_02_1	CETN3.mut..4.1	Day 50	25.92405891
2_3_1	25_02_2	CETN3.mut..4.1	Day 3	0.952918759
2_3_2	25_02_2	CETN3.mut..4.1	Day 3	0.965168637
2_3_3	25_02_2	CETN3.mut..4.1	Day 3	0.996387872
2_3_4	25_02_2	CETN3.mut..4.1	Day 3	0.939363223
2_3_5	25_02_2	CETN3.mut..4.1	Day 3	0.979444617
2_3_6	25_02_2	CETN3.mut..4.1	Day 3	0.902294171
2_3_7	25_02_2	CETN3.mut..4.1	Day 3	0.952279919
2_3_8	25_02_2	CETN3.mut..4.1	Day 3	0.985937938
2_6_1	25_02_2	CETN3.mut..4.1	Day 6	1.232236483
2_6_2	25_02_2	CETN3.mut..4.1	Day 6	1.173418885
2_6_3	25_02_2	CETN3.mut..4.1	Day 6	1.205300275
2_6_4	25_02_2	CETN3.mut..4.1	Day 6	1.142041106
2_6_5	25_02_2	CETN3.mut..4.1	Day 6	1.19475708
2_6_6	25_02_2	CETN3.mut..4.1	Day 6	1.239522525
2_6_7	25_02_2	CETN3.mut..4.1	Day 6	1.268207383
2_6_8	25_02_2	CETN3.mut..4.1	Day 6	1.212290213
2_6_9	25_02_2	CETN3.mut..4.1	Day 6	1.248459293
2_10_1	25_02_2	CETN3.mut..4.1	Day 10	1.362953913
2_10_2	25_02_2	CETN3.mut..4.1	Day 10	1.333145256
2_10_3	25_02_2	CETN3.mut..4.1	Day 10	1.348195306
2_10_4	25_02_2	CETN3.mut..4.1	Day 10	1.38718321
2_10_5	25_02_2	CETN3.mut..4.1	Day 10	1.384802714
2_10_6	25_02_2	CETN3.mut..4.1	Day 10	1.364175637
2_10_7	25_02_2	CETN3.mut..4.1	Day 10	1.396977983
2_10_8	25_02_2	CETN3.mut..4.1	Day 10	1.45248014
2_15_1	25_02_2	CETN3.mut..4.1	Day 15	3.269190124
2_15_2	25_02_2	CETN3.mut..4.1	Day 15	2.862400465
2_15_3	25_02_2	CETN3.mut..4.1	Day 15	3.19383729
2_15_4	25_02_2	CETN3.mut..4.1	Day 15	2.951917366
2_15_5	25_02_2	CETN3.mut..4.1	Day 15	4.475924293
2_15_6	25_02_2	CETN3.mut..4.1	Day 15	4.094562339
2_15_7	25_02_2	CETN3.mut..4.1	Day 15	2.903612653
2_15_8	25_02_2	CETN3.mut..4.1	Day 15	3.26631068
2_15_9	25_02_2	CETN3.mut..4.1	Day 15	2.95949485
2_15_10	25_02_2	CETN3.mut..4.1	Day 15	3.037405376
2_15_11	25_02_2	CETN3.mut..4.1	Day 15	3.15119121
2_15_12	25_02_2	CETN3.mut..4.1	Day 15	4.167520688
2_15_13	25_02_2	CETN3.mut..4.1	Day 15	2.870309027
2_15_14	25_02_2	CETN3.mut..4.1	Day 15	3.557647459
2_15_15	25_02_2	CETN3.mut..4.1	Day 15	3.026992747
2_15_16	25_02_2	CETN3.mut..4.1	Day 15	2.912020163
2_15_17	25_02_2	CETN3.mut..4.1	Day 15	3.384820201
2_15_18	25_02_2	CETN3.mut..4.1	Day 15	2.973381464
2_15_19	25_02_2	CETN3.mut..4.1	Day 15	3.228173786
2_15_20	25_02_2	CETN3.mut..4.1	Day 15	3.315002428
2_20_1	25_02_2	CETN3.mut..4.1	Day 20	3.650559073
2_20_2	25_02_2	CETN3.mut..4.1	Day 20	4.735873967
2_20_3	25_02_2	CETN3.mut..4.1	Day 20	5.085147024
2_20_4	25_02_2	CETN3.mut..4.1	Day 20	5.437980332
2_20_5	25_02_2	CETN3.mut..4.1	Day 20	5.123964726
2_20_6	25_02_2	CETN3.mut..4.1	Day 20	4.880615571
2_20_7	25_02_2	CETN3.mut..4.1	Day 20	6.01510484
2_20_8	25_02_2	CETN3.mut..4.1	Day 20	5.958975501
2_20_9	25_02_2	CETN3.mut..4.1	Day 20	5.314294807
2_20_10	25_02_2	CETN3.mut..4.1	Day 20	5.972549689
2_20_11	25_02_2	CETN3.mut..4.1	Day 20	5.341312618
2_20_12	25_02_2	CETN3.mut..4.1	Day 20	5.746752319
2_20_13	25_02_2	CETN3.mut..4.1	Day 20	5.108602251
2_20_14	25_02_2	CETN3.mut..4.1	Day 20	5.170579077
2_20_15	25_02_2	CETN3.mut..4.1	Day 20	6.795947095
2_20_16	25_02_2	CETN3.mut..4.1	Day 20	4.459915983
2_20_17	25_02_2	CETN3.mut..4.1	Day 20	4.99787539
2_20_18	25_02_2	CETN3.mut..4.1	Day 20	4.736533791
2_20_19	25_02_2	CETN3.mut..4.1	Day 20	5.948306403
2_20_20	25_02_2	CETN3.mut..4.1	Day 20	4.756032406
2_20_21	25_02_2	CETN3.mut..4.1	Day 20	7.752141659
2_20_22	25_02_2	CETN3.mut..4.1	Day 20	7.788056603
2_25_1	25_02_2	CETN3.mut..4.1	Day 25	9.705866547
2_25_2	25_02_2	CETN3.mut..4.1	Day 25	15.81320686
2_25_3	25_02_2	CETN3.mut..4.1	Day 25	7.810021981
2_25_4	25_02_2	CETN3.mut..4.1	Day 25	12.70879787
2_25_5	25_02_2	CETN3.mut..4.1	Day 25	11.404081
2_25_6	25_02_2	CETN3.mut..4.1	Day 25	8.622430869
2_25_7	25_02_2	CETN3.mut..4.1	Day 25	8.614354436
2_25_8	25_02_2	CETN3.mut..4.1	Day 25	10.03068648
2_25_9	25_02_2	CETN3.mut..4.1	Day 25	9.610310974
2_25_10	25_02_2	CETN3.mut..4.1	Day 25	8.162092878
2_25_11	25_02_2	CETN3.mut..4.1	Day 25	11.60506852
2_25_12	25_02_2	CETN3.mut..4.1	Day 25	9.685097245
2_25_13	25_02_2	CETN3.mut..4.1	Day 25	9.114794805
2_25_14	25_02_2	CETN3.mut..4.1	Day 25	8.03352279
2_25_15	25_02_2	CETN3.mut..4.1	Day 25	8.550498394
2_25_16	25_02_2	CETN3.mut..4.1	Day 25	9.127263846
2_25_17	25_02_2	CETN3.mut..4.1	Day 25	9.063846133
2_25_18	25_02_2	CETN3.mut..4.1	Day 25	8.412191822
2_25_19	25_02_2	CETN3.mut..4.1	Day 25	8.865171493
2_25_20	25_02_2	CETN3.mut..4.1	Day 25	7.391120005
2_25_21	25_02_2	CETN3.mut..4.1	Day 25	7.916927458
2_30_1	25_02_2	CETN3.mut..4.1	Day 30	10.16712782
2_30_2	25_02_2	CETN3.mut..4.1	Day 30	13.60477824
2_30_3	25_02_2	CETN3.mut..4.1	Day 30	12.89861268
2_30_4	25_02_2	CETN3.mut..4.1	Day 30	14.27185798
2_30_5	25_02_2	CETN3.mut..4.1	Day 30	13.63710263
2_30_6	25_02_2	CETN3.mut..4.1	Day 30	13.63960203
2_30_7	25_02_2	CETN3.mut..4.1	Day 30	14.28073646
2_30_8	25_02_2	CETN3.mut..4.1	Day 30	14.21519239
2_30_9	25_02_2	CETN3.mut..4.1	Day 30	12.32354458
2_30_10	25_02_2	CETN3.mut..4.1	Day 30	13.16386659
2_30_11	25_02_2	CETN3.mut..4.1	Day 30	12.2408684
2_30_12	25_02_2	CETN3.mut..4.1	Day 30	13.48756739
2_30_13	25_02_2	CETN3.mut..4.1	Day 30	11.81194083
2_30_14	25_02_2	CETN3.mut..4.1	Day 30	11.4041183
2_30_15	25_02_2	CETN3.mut..4.1	Day 30	14.70938425
2_30_16	25_02_2	CETN3.mut..4.1	Day 30	13.12246788
2_30_17	25_02_2	CETN3.mut..4.1	Day 30	16.84547003
2_30_18	25_02_2	CETN3.mut..4.1	Day 30	10.53264701
2_30_19	25_02_2	CETN3.mut..4.1	Day 30	13.03407478
2_30_20	25_02_2	CETN3.mut..4.1	Day 30	18.9842231
2_30_21	25_02_2	CETN3.mut..4.1	Day 30	15.8991192
2_35_1	25_02_2	CETN3.mut..4.1	Day 35	18.55777628
2_35_2	25_02_2	CETN3.mut..4.1	Day 35	16.88847284
2_35_3	25_02_2	CETN3.mut..4.1	Day 35	16.58464604
2_35_4	25_02_2	CETN3.mut..4.1	Day 35	18.9166739
2_35_5	25_02_2	CETN3.mut..4.1	Day 35	15.92158586
2_35_6	25_02_2	CETN3.mut..4.1	Day 35	15.75470401
2_35_7	25_02_2	CETN3.mut..4.1	Day 35	16.1457022
2_35_8	25_02_2	CETN3.mut..4.1	Day 35	18.9766969
2_35_9	25_02_2	CETN3.mut..4.1	Day 35	16.78338596
2_35_10	25_02_2	CETN3.mut..4.1	Day 35	16.81343476
2_35_11	25_02_2	CETN3.mut..4.1	Day 35	14.56606954
2_35_12	25_02_2	CETN3.mut..4.1	Day 35	18.19506426
2_35_13	25_02_2	CETN3.mut..4.1	Day 35	17.6363542
2_35_14	25_02_2	CETN3.mut..4.1	Day 35	13.26056928
2_35_15	25_02_2	CETN3.mut..4.1	Day 35	15.15507088
2_35_16	25_02_2	CETN3.mut..4.1	Day 35	17.02495149
2_35_17	25_02_2	CETN3.mut..4.1	Day 35	17.16060944
2_35_18	25_02_2	CETN3.mut..4.1	Day 35	18.25018171
2_35_19	25_02_2	CETN3.mut..4.1	Day 35	16.76725175
2_35_20	25_02_2	CETN3.mut..4.1	Day 35	17.19797926
2_35_21	25_02_2	CETN3.mut..4.1	Day 35	16.68021093
2_40_1	25_02_2	CETN3.mut..4.1	Day 40	20.656371
2_40_2	25_02_2	CETN3.mut..4.1	Day 40	27.13528316
2_40_3	25_02_2	CETN3.mut..4.1	Day 40	22.18817924
2_40_4	25_02_2	CETN3.mut..4.1	Day 40	21.52081039
2_40_5	25_02_2	CETN3.mut..4.1	Day 40	19.14862419
2_40_6	25_02_2	CETN3.mut..4.1	Day 40	21.20038307
2_40_7	25_02_2	CETN3.mut..4.1	Day 40	18.10699757
2_40_8	25_02_2	CETN3.mut..4.1	Day 40	21.41017446
2_40_9	25_02_2	CETN3.mut..4.1	Day 40	22.47628218
2_40_10	25_02_2	CETN3.mut..4.1	Day 40	20.07342232
2_40_11	25_02_2	CETN3.mut..4.1	Day 40	18.04731031
2_40_12	25_02_2	CETN3.mut..4.1	Day 40	20.70006394
2_40_13	25_02_2	CETN3.mut..4.1	Day 40	20.26915923
2_40_14	25_02_2	CETN3.mut..4.1	Day 40	19.10148991
2_40_15	25_02_2	CETN3.mut..4.1	Day 40	16.99322398
2_40_16	25_02_2	CETN3.mut..4.1	Day 40	19.39133684
2_40_17	25_02_2	CETN3.mut..4.1	Day 40	15.97945453
2_40_18	25_02_2	CETN3.mut..4.1	Day 40	22.15807448
2_40_19	25_02_2	CETN3.mut..4.1	Day 40	17.05929964
2_40_20	25_02_2	CETN3.mut..4.1	Day 40	21.20394565
2_40_21	25_02_2	CETN3.mut..4.1	Day 40	21.82208184
2_45_1	25_02_2	CETN3.mut..4.1	Day 45	24.06909464
2_45_2	25_02_2	CETN3.mut..4.1	Day 45	22.8213558
2_45_3	25_02_2	CETN3.mut..4.1	Day 45	29.60211998
2_45_4	25_02_2	CETN3.mut..4.1	Day 45	25.34239489
2_45_5	25_02_2	CETN3.mut..4.1	Day 45	24.06824809
2_45_6	25_02_2	CETN3.mut..4.1	Day 45	20.28516495
2_45_8	25_02_2	CETN3.mut..4.1	Day 45	22.02133282
2_45_9	25_02_2	CETN3.mut..4.1	Day 45	19.97022069
2_45_10	25_02_2	CETN3.mut..4.1	Day 45	27.02265478
2_45_11	25_02_2	CETN3.mut..4.1	Day 45	20.98131371
2_45_12	25_02_2	CETN3.mut..4.1	Day 45	23.92461486
2_45_13	25_02_2	CETN3.mut..4.1	Day 45	21.37290636
2_45_14	25_02_2	CETN3.mut..4.1	Day 45	24.0666913
2_45_15	25_02_2	CETN3.mut..4.1	Day 45	22.96218395
2_45_16	25_02_2	CETN3.mut..4.1	Day 45	17.49951529
2_45_17	25_02_2	CETN3.mut..4.1	Day 45	20.14968153
2_45_18	25_02_2	CETN3.mut..4.1	Day 45	18.73406807
2_45_19	25_02_2	CETN3.mut..4.1	Day 45	21.96063969
2_50_1	25_02_2	CETN3.mut..4.1	Day 50	23.06929369
2_50_2	25_02_2	CETN3.mut..4.1	Day 50	30.76333165
2_50_3	25_02_2	CETN3.mut..4.1	Day 50	22.6241677
2_50_4	25_02_2	CETN3.mut..4.1	Day 50	24.26483357
2_50_5	25_02_2	CETN3.mut..4.1	Day 50	27.00040781
2_50_7	25_02_2	CETN3.mut..4.1	Day 50	20.97371631
2_50_8	25_02_2	CETN3.mut..4.1	Day 50	28.979958
2_50_9	25_02_2	CETN3.mut..4.1	Day 50	32.13354004
1_3_1	25_02_1	CETN3.mut..10.6	Day 3	0.907861873
1_3_2	25_02_1	CETN3.mut..10.6	Day 3	0.910302989
1_3_3	25_02_1	CETN3.mut..10.6	Day 3	0.930745875
1_3_4	25_02_1	CETN3.mut..10.6	Day 3	0.950720123
1_3_5	25_02_1	CETN3.mut..10.6	Day 3	0.909652491
1_3_6	25_02_1	CETN3.mut..10.6	Day 3	0.915649195
1_3_7	25_02_1	CETN3.mut..10.6	Day 3	0.908323517
1_3_8	25_02_1	CETN3.mut..10.6	Day 3	0.886533004
1_6_1	25_02_1	CETN3.mut..10.6	Day 6	1.246232679
1_6_2	25_02_1	CETN3.mut..10.6	Day 6	1.222660874
1_6_3	25_02_1	CETN3.mut..10.6	Day 6	1.202800871
1_6_4	25_02_1	CETN3.mut..10.6	Day 6	1.250154318
1_6_5	25_02_1	CETN3.mut..10.6	Day 6	1.214355952
1_6_6	25_02_1	CETN3.mut..10.6	Day 6	1.264696093
1_6_7	25_02_1	CETN3.mut..10.6	Day 6	1.267918273
1_6_8	25_02_1	CETN3.mut..10.6	Day 6	1.285661243
1_10_1	25_02_1	CETN3.mut..10.6	Day 10	1.310918747
1_10_2	25_02_1	CETN3.mut..10.6	Day 10	1.275689274
1_10_3	25_02_1	CETN3.mut..10.6	Day 10	1.33486826
1_10_4	25_02_1	CETN3.mut..10.6	Day 10	1.310342858
1_10_5	25_02_1	CETN3.mut..10.6	Day 10	1.357817545
1_10_6	25_02_1	CETN3.mut..10.6	Day 10	1.42698482
1_10_7	25_02_1	CETN3.mut..10.6	Day 10	1.389461118
1_10_8	25_02_1	CETN3.mut..10.6	Day 10	1.304889401
1_15_1	25_02_1	CETN3.mut..10.6	Day 15	2.4932744
1_15_2	25_02_1	CETN3.mut..10.6	Day 15	2.315219843
1_15_3	25_02_1	CETN3.mut..10.6	Day 15	2.167519522
1_15_4	25_02_1	CETN3.mut..10.6	Day 15	2.016769555
1_15_5	25_02_1	CETN3.mut..10.6	Day 15	2.439810003
1_15_6	25_02_1	CETN3.mut..10.6	Day 15	2.042404767
1_15_7	25_02_1	CETN3.mut..10.6	Day 15	2.618459101
1_15_8	25_02_1	CETN3.mut..10.6	Day 15	1.785845143
1_15_9	25_02_1	CETN3.mut..10.6	Day 15	1.843671839
1_15_10	25_02_1	CETN3.mut..10.6	Day 15	1.914228708
1_15_11	25_02_1	CETN3.mut..10.6	Day 15	2.378278501
1_15_12	25_02_1	CETN3.mut..10.6	Day 15	2.131250186
1_15_13	25_02_1	CETN3.mut..10.6	Day 15	1.944893038
1_15_14	25_02_1	CETN3.mut..10.6	Day 15	2.38382755
1_15_15	25_02_1	CETN3.mut..10.6	Day 15	2.101203713
1_15_16	25_02_1	CETN3.mut..10.6	Day 15	2.083325513
1_15_17	25_02_1	CETN3.mut..10.6	Day 15	2.174406872
1_15_18	25_02_1	CETN3.mut..10.6	Day 15	2.076365885
1_15_19	25_02_1	CETN3.mut..10.6	Day 15	1.882419596
1_15_20	25_02_1	CETN3.mut..10.6	Day 15	2.404494264
1_20_1	25_02_1	CETN3.mut..10.6	Day 20	3.344727149
1_20_3	25_02_1	CETN3.mut..10.6	Day 20	4.089141524
1_20_6	25_02_1	CETN3.mut..10.6	Day 20	3.974280853
1_20_7	25_02_1	CETN3.mut..10.6	Day 20	3.482441512
1_20_8	25_02_1	CETN3.mut..10.6	Day 20	2.925701602
1_20_9	25_02_1	CETN3.mut..10.6	Day 20	3.578652245
1_20_11	25_02_1	CETN3.mut..10.6	Day 20	3.065103995
1_20_14	25_02_1	CETN3.mut..10.6	Day 20	2.400523662
1_20_15	25_02_1	CETN3.mut..10.6	Day 20	3.735552798
1_20_17	25_02_1	CETN3.mut..10.6	Day 20	3.832176213
1_20_18	25_02_1	CETN3.mut..10.6	Day 20	3.977978665
1_25_1	25_02_1	CETN3.mut..10.6	Day 25	6.190249643
1_25_2	25_02_1	CETN3.mut..10.6	Day 25	5.500563357
1_25_3	25_02_1	CETN3.mut..10.6	Day 25	8.19248675
1_25_4	25_02_1	CETN3.mut..10.6	Day 25	8.223085796
1_25_5	25_02_1	CETN3.mut..10.6	Day 25	7.087134656
1_25_6	25_02_1	CETN3.mut..10.6	Day 25	6.177388904
1_25_7	25_02_1	CETN3.mut..10.6	Day 25	6.58034319
1_25_8	25_02_1	CETN3.mut..10.6	Day 25	8.526269097
1_25_9	25_02_1	CETN3.mut..10.6	Day 25	6.148888237
1_25_10	25_02_1	CETN3.mut..10.6	Day 25	6.730512605
1_25_11	25_02_1	CETN3.mut..10.6	Day 25	10.19620671
1_25_12	25_02_1	CETN3.mut..10.6	Day 25	5.500069072
1_25_13	25_02_1	CETN3.mut..10.6	Day 25	7.37257965
1_25_14	25_02_1	CETN3.mut..10.6	Day 25	10.27405195
1_30_1	25_02_1	CETN3.mut..10.6	Day 30	11.45871349
1_30_2	25_02_1	CETN3.mut..10.6	Day 30	10.2409162
1_30_3	25_02_1	CETN3.mut..10.6	Day 30	9.727773636
1_30_4	25_02_1	CETN3.mut..10.6	Day 30	9.156594539
1_30_5	25_02_1	CETN3.mut..10.6	Day 30	11.92530932
1_30_6	25_02_1	CETN3.mut..10.6	Day 30	12.20657621
1_30_7	25_02_1	CETN3.mut..10.6	Day 30	10.266647
1_30_8	25_02_1	CETN3.mut..10.6	Day 30	12.50971288
1_30_9	25_02_1	CETN3.mut..10.6	Day 30	10.1416395
1_30_10	25_02_1	CETN3.mut..10.6	Day 30	10.97368923
1_30_11	25_02_1	CETN3.mut..10.6	Day 30	10.12809795
1_30_12	25_02_1	CETN3.mut..10.6	Day 30	13.2082963
1_30_13	25_02_1	CETN3.mut..10.6	Day 30	5.832928132
1_30_14	25_02_1	CETN3.mut..10.6	Day 30	16.18191558
1_30_16	25_02_1	CETN3.mut..10.6	Day 30	12.11844424
1_35_1	25_02_1	CETN3.mut..10.6	Day 35	14.88368037
1_35_2	25_02_1	CETN3.mut..10.6	Day 35	7.772269789
1_35_3	25_02_1	CETN3.mut..10.6	Day 35	9.017513897
1_35_4	25_02_1	CETN3.mut..10.6	Day 35	9.40814836
1_35_7	25_02_1	CETN3.mut..10.6	Day 35	13.26658464
1_35_8	25_02_1	CETN3.mut..10.6	Day 35	14.9164151
1_35_9	25_02_1	CETN3.mut..10.6	Day 35	15.51601093
1_35_10	25_02_1	CETN3.mut..10.6	Day 35	9.335525752
1_35_11	25_02_1	CETN3.mut..10.6	Day 35	16.8008165
1_35_12	25_02_1	CETN3.mut..10.6	Day 35	14.31847933
1_35_13	25_02_1	CETN3.mut..10.6	Day 35	13.834826
1_35_14	25_02_1	CETN3.mut..10.6	Day 35	13.92467398
1_35_15	25_02_1	CETN3.mut..10.6	Day 35	12.97198138
1_35_16	25_02_1	CETN3.mut..10.6	Day 35	14.31273443
1_35_17	25_02_1	CETN3.mut..10.6	Day 35	15.05350928
1_35_18	25_02_1	CETN3.mut..10.6	Day 35	16.88354864
1_40_1	25_02_1	CETN3.mut..10.6	Day 40	15.78211352
1_40_2	25_02_1	CETN3.mut..10.6	Day 40	19.15790369
1_40_3	25_02_1	CETN3.mut..10.6	Day 40	23.65590761
1_40_4	25_02_1	CETN3.mut..10.6	Day 40	13.79790383
1_40_5	25_02_1	CETN3.mut..10.6	Day 40	17.30937993
1_40_6	25_02_1	CETN3.mut..10.6	Day 40	19.78825711
1_40_7	25_02_1	CETN3.mut..10.6	Day 40	11.56084399
1_40_8	25_02_1	CETN3.mut..10.6	Day 40	21.7496644
1_40_9	25_02_1	CETN3.mut..10.6	Day 40	19.04902108
1_40_10	25_02_1	CETN3.mut..10.6	Day 40	20.54097874
1_40_11	25_02_1	CETN3.mut..10.6	Day 40	11.26209993
1_40_12	25_02_1	CETN3.mut..10.6	Day 40	17.25664064
1_40_13	25_02_1	CETN3.mut..10.6	Day 40	19.97920039
1_40_14	25_02_1	CETN3.mut..10.6	Day 40	18.23431796
1_40_15	25_02_1	CETN3.mut..10.6	Day 40	17.39200948
1_40_16	25_02_1	CETN3.mut..10.6	Day 40	19.03283091
1_40_17	25_02_1	CETN3.mut..10.6	Day 40	31.88058818
1_45_1	25_02_1	CETN3.mut..10.6	Day 45	22.28709125
1_45_2	25_02_1	CETN3.mut..10.6	Day 45	26.80580239
1_45_3	25_02_1	CETN3.mut..10.6	Day 45	18.13897409
1_45_4	25_02_1	CETN3.mut..10.6	Day 45	18.14841524
1_45_5	25_02_1	CETN3.mut..10.6	Day 45	22.73667238
1_45_6	25_02_1	CETN3.mut..10.6	Day 45	23.07915812
1_45_7	25_02_1	CETN3.mut..10.6	Day 45	16.19324991
1_45_8	25_02_1	CETN3.mut..10.6	Day 45	16.32569868
1_45_9	25_02_1	CETN3.mut..10.6	Day 45	20.46994181
1_45_10	25_02_1	CETN3.mut..10.6	Day 45	21.37394661
1_45_12	25_02_1	CETN3.mut..10.6	Day 45	16.68754021
1_45_13	25_02_1	CETN3.mut..10.6	Day 45	22.07475139
1_45_14	25_02_1	CETN3.mut..10.6	Day 45	16.95152663
1_45_15	25_02_1	CETN3.mut..10.6	Day 45	17.62494776
1_45_16	25_02_1	CETN3.mut..10.6	Day 45	16.62216238
1_45_17	25_02_1	CETN3.mut..10.6	Day 45	15.63457897
1_50_1	25_02_1	CETN3.mut..10.6	Day 50	19.98707272
1_50_2	25_02_1	CETN3.mut..10.6	Day 50	17.31793091
1_50_3	25_02_1	CETN3.mut..10.6	Day 50	18.94795755
1_50_4	25_02_1	CETN3.mut..10.6	Day 50	20.68376672
1_50_5	25_02_1	CETN3.mut..10.6	Day 50	17.64167065
1_50_6	25_02_1	CETN3.mut..10.6	Day 50	19.53089139
1_50_7	25_02_1	CETN3.mut..10.6	Day 50	18.71842847
1_50_8	25_02_1	CETN3.mut..10.6	Day 50	21.08398267
1_50_9	25_02_1	CETN3.mut..10.6	Day 50	15.64262835
1_50_11	25_02_1	CETN3.mut..10.6	Day 50	19.2845605
1_50_12	25_02_1	CETN3.mut..10.6	Day 50	24.17387279
1_50_13	25_02_1	CETN3.mut..10.6	Day 50	25.75868807
1_50_14	25_02_1	CETN3.mut..10.6	Day 50	19.87075857
2_3_1	25_02_2	CETN3.mut..10.6	Day 3	0.934100952
2_3_2	25_02_2	CETN3.mut..10.6	Day 3	0.911527044
2_3_3	25_02_2	CETN3.mut..10.6	Day 3	0.923611382
2_3_4	25_02_2	CETN3.mut..10.6	Day 3	0.934035669
2_3_5	25_02_2	CETN3.mut..10.6	Day 3	0.905182941
2_3_6	25_02_2	CETN3.mut..10.6	Day 3	0.88148057
2_3_7	25_02_2	CETN3.mut..10.6	Day 3	0.894378614
2_3_8	25_02_2	CETN3.mut..10.6	Day 3	0.809398878
2_6_1	25_02_2	CETN3.mut..10.6	Day 6	1.251203508
2_6_2	25_02_2	CETN3.mut..10.6	Day 6	1.227860194
2_6_3	25_02_2	CETN3.mut..10.6	Day 6	1.216610545
2_6_4	25_02_2	CETN3.mut..10.6	Day 6	1.165071995
2_6_5	25_02_2	CETN3.mut..10.6	Day 6	1.240557726
2_6_6	25_02_2	CETN3.mut..10.6	Day 6	1.260331462
2_6_7	25_02_2	CETN3.mut..10.6	Day 6	1.242742373
2_6_8	25_02_2	CETN3.mut..10.6	Day 6	1.205591717
2_6_9	25_02_2	CETN3.mut..10.6	Day 6	1.242042913
2_10_1	25_02_2	CETN3.mut..10.6	Day 10	1.313623326
2_10_2	25_02_2	CETN3.mut..10.6	Day 10	1.390139595
2_10_3	25_02_2	CETN3.mut..10.6	Day 10	1.357129742
2_10_4	25_02_2	CETN3.mut..10.6	Day 10	1.328552135
2_10_5	25_02_2	CETN3.mut..10.6	Day 10	1.397278751
2_10_6	25_02_2	CETN3.mut..10.6	Day 10	1.418570315
2_10_7	25_02_2	CETN3.mut..10.6	Day 10	1.381767058
2_10_8	25_02_2	CETN3.mut..10.6	Day 10	1.364142995
2_15_1	25_02_2	CETN3.mut..10.6	Day 15	3.375018434
2_15_2	25_02_2	CETN3.mut..10.6	Day 15	3.073045199
2_15_3	25_02_2	CETN3.mut..10.6	Day 15	2.779351239
2_15_4	25_02_2	CETN3.mut..10.6	Day 15	2.35486524
2_15_6	25_02_2	CETN3.mut..10.6	Day 15	2.704336478
2_15_7	25_02_2	CETN3.mut..10.6	Day 15	2.478084459
2_15_8	25_02_2	CETN3.mut..10.6	Day 15	2.427707012
2_15_9	25_02_2	CETN3.mut..10.6	Day 15	2.824897748
2_15_10	25_02_2	CETN3.mut..10.6	Day 15	3.744424283
2_15_11	25_02_2	CETN3.mut..10.6	Day 15	3.06901864
2_15_12	25_02_2	CETN3.mut..10.6	Day 15	2.494318927
2_15_13	25_02_2	CETN3.mut..10.6	Day 15	2.750297999
2_15_14	25_02_2	CETN3.mut..10.6	Day 15	2.324005062
2_15_15	25_02_2	CETN3.mut..10.6	Day 15	2.440029167
2_15_16	25_02_2	CETN3.mut..10.6	Day 15	2.220265806
2_15_17	25_02_2	CETN3.mut..10.6	Day 15	3.354862326
2_15_18	25_02_2	CETN3.mut..10.6	Day 15	2.179939602
2_20_1	25_02_2	CETN3.mut..10.6	Day 20	5.054398759
2_20_2	25_02_2	CETN3.mut..10.6	Day 20	3.563459973
2_20_3	25_02_2	CETN3.mut..10.6	Day 20	6.692189188
2_20_4	25_02_2	CETN3.mut..10.6	Day 20	3.433439671
2_20_5	25_02_2	CETN3.mut..10.6	Day 20	4.002019108
2_20_6	25_02_2	CETN3.mut..10.6	Day 20	8.092242463
2_20_7	25_02_2	CETN3.mut..10.6	Day 20	4.18526599
2_20_9	25_02_2	CETN3.mut..10.6	Day 20	5.134563878
2_20_10	25_02_2	CETN3.mut..10.6	Day 20	4.678728078
2_20_11	25_02_2	CETN3.mut..10.6	Day 20	4.33111041
2_20_12	25_02_2	CETN3.mut..10.6	Day 20	3.780469792
2_20_13	25_02_2	CETN3.mut..10.6	Day 20	3.232060452
2_20_14	25_02_2	CETN3.mut..10.6	Day 20	3.448762509
2_20_15	25_02_2	CETN3.mut..10.6	Day 20	3.889636858
2_25_1	25_02_2	CETN3.mut..10.6	Day 25	8.044350432
2_25_2	25_02_2	CETN3.mut..10.6	Day 25	6.94205731
2_25_3	25_02_2	CETN3.mut..10.6	Day 25	8.011391873
2_25_5	25_02_2	CETN3.mut..10.6	Day 25	17.80983896
2_25_6	25_02_2	CETN3.mut..10.6	Day 25	16.52830686
2_25_7	25_02_2	CETN3.mut..10.6	Day 25	7.183156535
2_25_8	25_02_2	CETN3.mut..10.6	Day 25	14.41569495
2_25_9	25_02_2	CETN3.mut..10.6	Day 25	6.27795261
2_25_10	25_02_2	CETN3.mut..10.6	Day 25	6.951896382
2_25_11	25_02_2	CETN3.mut..10.6	Day 25	7.268677187
2_25_12	25_02_2	CETN3.mut..10.6	Day 25	8.707419931
2_25_13	25_02_2	CETN3.mut..10.6	Day 25	8.560971643
2_25_14	25_02_2	CETN3.mut..10.6	Day 25	7.999463747
2_25_15	25_02_2	CETN3.mut..10.6	Day 25	7.887111807
2_25_16	25_02_2	CETN3.mut..10.6	Day 25	7.151438352
2_30_1	25_02_2	CETN3.mut..10.6	Day 30	12.27139284
2_30_3	25_02_2	CETN3.mut..10.6	Day 30	22.95159795
2_30_4	25_02_2	CETN3.mut..10.6	Day 30	19.48381479
2_30_5	25_02_2	CETN3.mut..10.6	Day 30	17.0784462
2_30_6	25_02_2	CETN3.mut..10.6	Day 30	12.66513291
2_30_7	25_02_2	CETN3.mut..10.6	Day 30	11.72676525
2_30_8	25_02_2	CETN3.mut..10.6	Day 30	11.35203184
2_30_9	25_02_2	CETN3.mut..10.6	Day 30	11.42612798
2_30_10	25_02_2	CETN3.mut..10.6	Day 30	13.35782221
2_30_11	25_02_2	CETN3.mut..10.6	Day 30	9.422967588
2_30_12	25_02_2	CETN3.mut..10.6	Day 30	10.29793618
2_30_13	25_02_2	CETN3.mut..10.6	Day 30	10.47639177
2_30_14	25_02_2	CETN3.mut..10.6	Day 30	10.01300413
2_30_15	25_02_2	CETN3.mut..10.6	Day 30	11.63761673
2_30_16	25_02_2	CETN3.mut..10.6	Day 30	12.49695473
2_30_17	25_02_2	CETN3.mut..10.6	Day 30	12.78243702
2_30_18	25_02_2	CETN3.mut..10.6	Day 30	13.72261395
2_35_1	25_02_2	CETN3.mut..10.6	Day 35	17.11878173
2_35_2	25_02_2	CETN3.mut..10.6	Day 35	12.47044053
2_35_3	25_02_2	CETN3.mut..10.6	Day 35	15.44054385
2_35_4	25_02_2	CETN3.mut..10.6	Day 35	17.90354795
2_35_5	25_02_2	CETN3.mut..10.6	Day 35	18.39480208
2_35_6	25_02_2	CETN3.mut..10.6	Day 35	16.25922923
2_35_7	25_02_2	CETN3.mut..10.6	Day 35	13.56107598
2_35_8	25_02_2	CETN3.mut..10.6	Day 35	18.93793749
2_35_10	25_02_2	CETN3.mut..10.6	Day 35	14.25464194
2_35_11	25_02_2	CETN3.mut..10.6	Day 35	16.54458096
2_35_12	25_02_2	CETN3.mut..10.6	Day 35	13.59085433
2_35_13	25_02_2	CETN3.mut..10.6	Day 35	16.62805919
2_35_14	25_02_2	CETN3.mut..10.6	Day 35	17.63945981
2_35_15	25_02_2	CETN3.mut..10.6	Day 35	16.69895646
2_35_16	25_02_2	CETN3.mut..10.6	Day 35	14.34914366
2_35_17	25_02_2	CETN3.mut..10.6	Day 35	10.46429577
2_35_18	25_02_2	CETN3.mut..10.6	Day 35	16.74809587
2_35_19	25_02_2	CETN3.mut..10.6	Day 35	24.57719912
2_35_20	25_02_2	CETN3.mut..10.6	Day 35	16.87522973
2_40_1	25_02_2	CETN3.mut..10.6	Day 40	20.40919114
2_40_2	25_02_2	CETN3.mut..10.6	Day 40	19.81083569
2_40_3	25_02_2	CETN3.mut..10.6	Day 40	18.71881064
2_40_4	25_02_2	CETN3.mut..10.6	Day 40	18.76942357
2_40_5	25_02_2	CETN3.mut..10.6	Day 40	20.2493412
2_40_6	25_02_2	CETN3.mut..10.6	Day 40	15.56847976
2_40_7	25_02_2	CETN3.mut..10.6	Day 40	18.18043156
2_40_8	25_02_2	CETN3.mut..10.6	Day 40	20.45320117
2_40_9	25_02_2	CETN3.mut..10.6	Day 40	22.72164345
2_40_10	25_02_2	CETN3.mut..10.6	Day 40	18.12678763
2_40_11	25_02_2	CETN3.mut..10.6	Day 40	15.12107712
2_40_12	25_02_2	CETN3.mut..10.6	Day 40	20.56154287
2_40_13	25_02_2	CETN3.mut..10.6	Day 40	18.08426046
2_40_14	25_02_2	CETN3.mut..10.6	Day 40	16.77924515
2_40_15	25_02_2	CETN3.mut..10.6	Day 40	22.5407724
2_40_16	25_02_2	CETN3.mut..10.6	Day 40	17.16707245
2_40_17	25_02_2	CETN3.mut..10.6	Day 40	10.58155326
2_40_18	25_02_2	CETN3.mut..10.6	Day 40	16.22915245
2_40_19	25_02_2	CETN3.mut..10.6	Day 40	13.13191526
2_45_2	25_02_2	CETN3.mut..10.6	Day 45	16.37357164
2_45_3	25_02_2	CETN3.mut..10.6	Day 45	19.7512878
2_45_4	25_02_2	CETN3.mut..10.6	Day 45	18.81086712
2_45_5	25_02_2	CETN3.mut..10.6	Day 45	21.58717607
2_45_6	25_02_2	CETN3.mut..10.6	Day 45	22.38999696
2_45_7	25_02_2	CETN3.mut..10.6	Day 45	19.44297962
2_45_8	25_02_2	CETN3.mut..10.6	Day 45	15.75120161
2_45_9	25_02_2	CETN3.mut..10.6	Day 45	21.56416864
2_45_10	25_02_2	CETN3.mut..10.6	Day 45	24.33237082
2_45_11	25_02_2	CETN3.mut..10.6	Day 45	16.32077005
2_45_12	25_02_2	CETN3.mut..10.6	Day 45	18.94007318
2_45_13	25_02_2	CETN3.mut..10.6	Day 45	19.02388136
2_45_14	25_02_2	CETN3.mut..10.6	Day 45	15.79855086
2_45_15	25_02_2	CETN3.mut..10.6	Day 45	17.74119734
2_45_16	25_02_2	CETN3.mut..10.6	Day 45	23.32572575
2_45_17	25_02_2	CETN3.mut..10.6	Day 45	16.62200455
2_50_1	25_02_2	CETN3.mut..10.6	Day 50	24.17950448
2_50_3	25_02_2	CETN3.mut..10.6	Day 50	18.24911131
2_50_4	25_02_2	CETN3.mut..10.6	Day 50	24.99942132
2_50_5	25_02_2	CETN3.mut..10.6	Day 50	18.60914497
2_50_7	25_02_2	CETN3.mut..10.6	Day 50	23.18987645
