# Supplementary material for: CETN3 deficiency induces microcephaly by disrupting neural stem/progenitor cell fate through impaired centrosome assembly and RNA splicing
Source: EMBO Mol Med. 2025 Sep 8;17(10):2735–61. doi: 10.1038/s44321-025-00302-7 (PMC12514221; doi:10.1038/s44321-025-00302-7)
Supplement: Supplementary file 11 — Figure EV3 Source Data [file 44321_2025_302_MOESM11_ESM.zip › Figure EV3/EV3L/PAX6-Caspase3-quantification.xlsx]

## Sheet: Sheet1
PAX6+ Caspase3+ cells / PAX6+ cells
one rosette as a number	WT	#4-1	#10-6
1	0.0521348	0.052	0.0632558
2	0.0875472	0.0533333	0.0998582
3	0.0670968	0.0715493	0.0782533
4	0.08	0.106667	0.0421053
5	0.0567273	0.0777982	0.18807
6	0.0527473	0.0605405	0.16
7	0.0225352	0.0792079	0.105263
8	0.0266667	0.118588	0.0977245
9	0.0605607	0.0967033	0.2048
10	0.0826667	0.08	0.187429
11	0.0490323	0.0804969	0.129032
12	0.0574359	0.0648231
13	0.0776238	0.0964103
14	0.0635616	0.114087
15	0.0920147	0.116788
16	0.0416438	0.0923077
17	0.0539759	0.0701935
18	0.0367407	0.110092
19	0.0576	0.0833803
20	0.0283032	0.0753846
21		0.0547945
