# Supplementary material for: CETN3 deficiency induces microcephaly by disrupting neural stem/progenitor cell fate through impaired centrosome assembly and RNA splicing
Source: EMBO Mol Med. 2025 Sep 8;17(10):2735–61. doi: 10.1038/s44321-025-00302-7 (PMC12514221; doi:10.1038/s44321-025-00302-7)
Supplement: Supplementary file 11 — Figure EV3 Source Data [file 44321_2025_302_MOESM11_ESM.zip › Figure EV3/EV3K/Ki67-SOX2-quantification.xlsx]

## Sheet: Sheet1
Ki67+ cells / SOX2+ cells
one rosette as a number	WT	#4-1	#10-6
1	0.517647	0.33	0.286897
2	0.448	0.335	0.48
3	0.44	0.412632	0.3392
4	0.32	0.496	0.268235
5	0.352	0.357333	0.201481
6	0.484706	0.325	0.48
7	0.491429	0.365	0.430769
8	0.403478	0.329697	0.516364
9	0.311111	0.384	0.256
10	0.430769	0.326667	0.256386
11	0.354783	0.415	0.36
12	0.337778	0.32	0.253333
13	0.408889	0.378182
14	0.4864	0.222439
15	0.495238	0.247547
16	0.576	0.36
17		0.44
18		0.389565
19		0.453333
20		0.36
21		0.308571
22		0.332308
