# Supplementary material for: CETN3 deficiency induces microcephaly by disrupting neural stem/progenitor cell fate through impaired centrosome assembly and RNA splicing
Source: EMBO Mol Med. 2025 Sep 8;17(10):2735–61. doi: 10.1038/s44321-025-00302-7 (PMC12514221; doi:10.1038/s44321-025-00302-7)
Supplement: Supplementary file 12 — Figure EV4 Source Data [file 44321_2025_302_MOESM12_ESM.zip]

Archive with 116 entries (110 files):
- Figure EV4/
- __MACOSX/._Figure EV4
- Figure EV4/EV4F/
- __MACOSX/Figure EV4/._EV4F
- Figure EV4/.DS_Store
- __MACOSX/Figure EV4/._.DS_Store
- Figure EV4/EV4D/
- __MACOSX/Figure EV4/._EV4D
- Figure EV4/EV4C/
- __MACOSX/Figure EV4/._EV4C
- Figure EV4/EV4B/
- __MACOSX/Figure EV4/._EV4B
- Figure EV4/EV4E/
- __MACOSX/Figure EV4/._EV4E
- Figure EV4/EV4F/.DS_Store
- __MACOSX/Figure EV4/EV4F/._.DS_Store
- Figure EV4/EV4F/#12-3-merge.tif
- __MACOSX/Figure EV4/EV4F/._#12-3-merge.tif
- Figure EV4/EV4F/#7-5-TUNEL.tif
- __MACOSX/Figure EV4/EV4F/._#7-5-TUNEL.tif
- Figure EV4/EV4F/H9-TUNEL.tif
- __MACOSX/Figure EV4/EV4F/._H9-TUNEL.tif
- Figure EV4/EV4F/#7-5-PAX6.tif
- __MACOSX/Figure EV4/EV4F/._#7-5-PAX6.tif
- Figure EV4/EV4F/H9-merge.tif
- __MACOSX/Figure EV4/EV4F/._H9-merge.tif
- Figure EV4/EV4F/H9-PAX6.tif
- __MACOSX/Figure EV4/EV4F/._H9-PAX6.tif
- Figure EV4/EV4F/#12-3-PAX6.tif
- __MACOSX/Figure EV4/EV4F/._#12-3-PAX6.tif
- Figure EV4/EV4F/#7-5-merge.tif
- __MACOSX/Figure EV4/EV4F/._#7-5-merge.tif
- Figure EV4/EV4F/#7-5-DAPI.tif
- __MACOSX/Figure EV4/EV4F/._#7-5-DAPI.tif
- Figure EV4/EV4F/#12-3-TUNEL.tif
- __MACOSX/Figure EV4/EV4F/._#12-3-TUNEL.tif
- Figure EV4/EV4F/H9-DAPI.tif
- __MACOSX/Figure EV4/EV4F/._H9-DAPI.tif
- Figure EV4/EV4F/#12-3-DAPI.tif
- __MACOSX/Figure EV4/EV4F/._#12-3-DAPI.tif
- Figure EV4/EV4D/.DS_Store
- __MACOSX/Figure EV4/EV4D/._.DS_Store
- Figure EV4/EV4D/#12-3-merge.tif
- __MACOSX/Figure EV4/EV4D/._#12-3-merge.tif
- Figure EV4/EV4D/#7-5-PH3.tif
- __MACOSX/Figure EV4/EV4D/._#7-5-PH3.tif
- Figure EV4/EV4D/H9-merge.tif
- __MACOSX/Figure EV4/EV4D/._H9-merge.tif
- Figure EV4/EV4D/#7-5-merge.tif
- __MACOSX/Figure EV4/EV4D/._#7-5-merge.tif
- Figure EV4/EV4D/#7-5-DAPI.tif
- __MACOSX/Figure EV4/EV4D/._#7-5-DAPI.tif
- Figure EV4/EV4D/H9-PH3.tif
- __MACOSX/Figure EV4/EV4D/._H9-PH3.tif
- Figure EV4/EV4D/H9-DAPI.tif
- __MACOSX/Figure EV4/EV4D/._H9-DAPI.tif
- Figure EV4/EV4D/#12-3-DAPI.tif
- __MACOSX/Figure EV4/EV4D/._#12-3-DAPI.tif
- Figure EV4/EV4D/#12-3-PH3.tif
- __MACOSX/Figure EV4/EV4D/._#12-3-PH3.tif
- Figure EV4/EV4C/.DS_Store
- __MACOSX/Figure EV4/EV4C/._.DS_Store
- Figure EV4/EV4C/#12-3-merge.tif
- __MACOSX/Figure EV4/EV4C/._#12-3-merge.tif
- Figure EV4/EV4C/H9-merge.tif
- __MACOSX/Figure EV4/EV4C/._H9-merge.tif
- Figure EV4/EV4C/#7-5-merge.tif
- __MACOSX/Figure EV4/EV4C/._#7-5-merge.tif
- Figure EV4/EV4C/#7-5-DAPI.tif
- __MACOSX/Figure EV4/EV4C/._#7-5-DAPI.tif
- Figure EV4/EV4C/#12-3-Ki67.tif
- __MACOSX/Figure EV4/EV4C/._#12-3-Ki67.tif
- Figure EV4/EV4C/H9-DAPI.tif
- __MACOSX/Figure EV4/EV4C/._H9-DAPI.tif
- Figure EV4/EV4C/#7-5-Ki67.tif
- __MACOSX/Figure EV4/EV4C/._#7-5-Ki67.tif
- Figure EV4/EV4C/#12-3-DAPI.tif
- __MACOSX/Figure EV4/EV4C/._#12-3-DAPI.tif
- Figure EV4/EV4C/H9-Ki67.tif
- __MACOSX/Figure EV4/EV4C/._H9-Ki67.tif
- Figure EV4/EV4B/H9-TUJ1.tif
- __MACOSX/Figure EV4/EV4B/._H9-TUJ1.tif
- Figure EV4/EV4B/#7-5-TUJ1.tif
- __MACOSX/Figure EV4/EV4B/._#7-5-TUJ1.tif
- Figure EV4/EV4B/.DS_Store
- __MACOSX/Figure EV4/EV4B/._.DS_Store
- Figure EV4/EV4B/#12-3-merge.tif
- __MACOSX/Figure EV4/EV4B/._#12-3-merge.tif
- Figure EV4/EV4B/#12-3-TUJ1.tif
- __MACOSX/Figure EV4/EV4B/._#12-3-TUJ1.tif
- Figure EV4/EV4B/#7-5-PAX6.tif
- __MACOSX/Figure EV4/EV4B/._#7-5-PAX6.tif
- Figure EV4/EV4B/H9-merge.tif
- __MACOSX/Figure EV4/EV4B/._H9-merge.tif
- Figure EV4/EV4B/H9-PAX6.tif
- __MACOSX/Figure EV4/EV4B/._H9-PAX6.tif
- Figure EV4/EV4B/#12-3-PAX6.tif
- __MACOSX/Figure EV4/EV4B/._#12-3-PAX6.tif
- Figure EV4/EV4B/#7-5-merge.tif
- __MACOSX/Figure EV4/EV4B/._#7-5-merge.tif
- Figure EV4/EV4B/#7-5-DAPI.tif
- __MACOSX/Figure EV4/EV4B/._#7-5-DAPI.tif
- Figure EV4/EV4B/#12-3-SOX1.tif
- __MACOSX/Figure EV4/EV4B/._#12-3-SOX1.tif
- Figure EV4/EV4B/H9-DAPI.tif
- __MACOSX/Figure EV4/EV4B/._H9-DAPI.tif
- Figure EV4/EV4B/#7-5-SOX1.tif
- __MACOSX/Figure EV4/EV4B/._#7-5-SOX1.tif
- Figure EV4/EV4B/#12-3-DAPI.tif
- __MACOSX/Figure EV4/EV4B/._#12-3-DAPI.tif
- Figure EV4/EV4B/H9-SOX1.tif
- __MACOSX/Figure EV4/EV4B/._H9-SOX1.tif
- Figure EV4/EV4E/.DS_Store
- __MACOSX/Figure EV4/EV4E/._.DS_Store
- Figure EV4/EV4E/PH3-DAPI.xlsx
- __MACOSX/Figure EV4/EV4E/._PH3-DAPI.xlsx
