# Supplementary material for: CETN3 deficiency induces microcephaly by disrupting neural stem/progenitor cell fate through impaired centrosome assembly and RNA splicing
Source: EMBO Mol Med. 2025 Sep 8;17(10):2735–61. doi: 10.1038/s44321-025-00302-7 (PMC12514221; doi:10.1038/s44321-025-00302-7)
Supplement: Supplementary file 12 — Figure EV4 Source Data [file 44321_2025_302_MOESM12_ESM.zip › Figure EV4/EV4E/PH3-DAPI.xlsx]

## Sheet: Sheet1
PH3/DAPI (FoldChange to H9)
H9	#7-5	#12-3
1.08899	0.342519	0.824582
1.31608	1.07989	0.580162
0.864051	0.710117	0.491111
1.10972	0.774936	1.24746
0.313206	1.2427	1.41357
0.589767	0.939978	0.319193
1.06369	0.706686	0.92338
0.34208	0.824467	0.369522
1.27481	0.765577	1.21854
0.735991	0.706686	1.10171
1.51511	0.647796	0.446766
1.80074	0.706686	0.588274
0.987061	0.412234	0.607997
1.14034	0.471124	0.773046
0.85836	0.824467	0.55271
1.36106	1.17781	0.480407
1.16934	0.942248	0.486397
0.828469		0.588905
0.81061		0.555368
0.710117		0.647796
1.00356		0.530015
1.41337		0.942248
0.887646		0.824467
1.06517		0.647796
0.543134
0.828469
1.12435
0.946822
1.12435
1.18353
