# Supplementary material for: CETN3 deficiency induces microcephaly by disrupting neural stem/progenitor cell fate through impaired centrosome assembly and RNA splicing
Source: EMBO Mol Med. 2025 Sep 8;17(10):2735–61. doi: 10.1038/s44321-025-00302-7 (PMC12514221; doi:10.1038/s44321-025-00302-7)
Supplement: Supplementary file 13 — Figure EV6 Source Data [file 44321_2025_302_MOESM13_ESM.zip]

Archive with 40 entries (36 files):
- Figure EV6/
- __MACOSX/._Figure EV6
- Figure EV6/.DS_Store
- __MACOSX/Figure EV6/._.DS_Store
- Figure EV6/EV6C/
- __MACOSX/Figure EV6/._EV6C
- Figure EV6/EV6E/
- __MACOSX/Figure EV6/._EV6E
- Figure EV6/EV6G/
- __MACOSX/Figure EV6/._EV6G
- Figure EV6/EV6C/cKO_MAP2.tif
- __MACOSX/Figure EV6/EV6C/._cKO_MAP2.tif
- Figure EV6/EV6C/control_MAP2.tif
- __MACOSX/Figure EV6/EV6C/._control_MAP2.tif
- Figure EV6/EV6C/control_DAPI.tif
- __MACOSX/Figure EV6/EV6C/._control_DAPI.tif
- Figure EV6/EV6C/cKO_DAPI.tif
- __MACOSX/Figure EV6/EV6C/._cKO_DAPI.tif
- Figure EV6/EV6C/.DS_Store
- __MACOSX/Figure EV6/EV6C/._.DS_Store
- Figure EV6/EV6C/cKO_PAX6.tif
- __MACOSX/Figure EV6/EV6C/._cKO_PAX6.tif
- Figure EV6/EV6C/control_PAX6.tif
- __MACOSX/Figure EV6/EV6C/._control_PAX6.tif
- Figure EV6/EV6C/cKO_merge.tif
- __MACOSX/Figure EV6/EV6C/._cKO_merge.tif
- Figure EV6/EV6C/cKO_CETN3.tif
- __MACOSX/Figure EV6/EV6C/._cKO_CETN3.tif
- Figure EV6/EV6C/control_CETN3.tif
- __MACOSX/Figure EV6/EV6C/._control_CETN3.tif
- Figure EV6/EV6C/control_merge.tif
- __MACOSX/Figure EV6/EV6C/._control_merge.tif
- Figure EV6/EV6E/.DS_Store
- __MACOSX/Figure EV6/EV6E/._.DS_Store
- Figure EV6/EV6E/E13.5 mouse brain size.xlsx
- __MACOSX/Figure EV6/EV6E/._E13.5 mouse brain size.xlsx
- Figure EV6/EV6G/.DS_Store
- __MACOSX/Figure EV6/EV6G/._.DS_Store
- Figure EV6/EV6G/P0 mouse brain size.xlsx
- __MACOSX/Figure EV6/EV6G/._P0 mouse brain size.xlsx
