# Supplementary material for: CETN3 deficiency induces microcephaly by disrupting neural stem/progenitor cell fate through impaired centrosome assembly and RNA splicing
Source: EMBO Mol Med. 2025 Sep 8;17(10):2735–61. doi: 10.1038/s44321-025-00302-7 (PMC12514221; doi:10.1038/s44321-025-00302-7)
Supplement: Supplementary file 13 — Figure EV6 Source Data [file 44321_2025_302_MOESM13_ESM.zip › Figure EV6/EV6E/E13.5 mouse brain size.xlsx]

## Sheet: Sheet1
data was normalized to control
mouse	Control	cKO
1	1.02843	0.918043
2	0.936645	0.944249
3	1.05442	0.868385
4	1.00185	0.954184
5	0.978656	0.984288
6	0.974769	0.951539
7	1.03148
8	1.01849
9	0.975265
10	1.04382
11	0.963589
12	0.985706
13	1.00688
