# Supplementary material for: CETN3 deficiency induces microcephaly by disrupting neural stem/progenitor cell fate through impaired centrosome assembly and RNA splicing
Source: EMBO Mol Med. 2025 Sep 8;17(10):2735–61. doi: 10.1038/s44321-025-00302-7 (PMC12514221; doi:10.1038/s44321-025-00302-7)
Supplement: Supplementary file 13 — Figure EV6 Source Data [file 44321_2025_302_MOESM13_ESM.zip › Figure EV6/EV6G/P0 mouse brain size.xlsx]

## Sheet: Sheet1
data was normalized to control
mouse	Control	cKO
1	0.986286	0.977143
2	1.01371	1.04571
3	0.961762	1.01533
4	0.99509	0.939146
5	0.91534	1.00104
6	1.00461
7	0.991519
8	0.974855
9	1.03675
10	1.12007
