# Supplementary material for: CETN3 deficiency induces microcephaly by disrupting neural stem/progenitor cell fate through impaired centrosome assembly and RNA splicing
Source: EMBO Mol Med. 2025 Sep 8;17(10):2735–61. doi: 10.1038/s44321-025-00302-7 (PMC12514221; doi:10.1038/s44321-025-00302-7)
Supplement: Supplementary file 14 — Appendix Figure Source Data [file 44321_2025_302_MOESM14_ESM.zip]

Archive with 196 entries (178 files):
- Appendix Figure S2/
- __MACOSX/._Appendix Figure S2
- Appendix Figure S2/.DS_Store
- __MACOSX/Appendix Figure S2/._.DS_Store
- Appendix Figure S2/S2B/
- __MACOSX/Appendix Figure S2/._S2B
- Appendix Figure S2/S2C/
- __MACOSX/Appendix Figure S2/._S2C
- Appendix Figure S2/S2D/
- __MACOSX/Appendix Figure S2/._S2D
- Appendix Figure S2/S2B/.DS_Store
- __MACOSX/Appendix Figure S2/S2B/._.DS_Store
- Appendix Figure S2/S2B/PCR.png
- __MACOSX/Appendix Figure S2/S2B/._PCR.png
- Appendix Figure S2/S2C/IF-#12-3-SOX2.tif
- __MACOSX/Appendix Figure S2/S2C/._IF-#12-3-SOX2.tif
- Appendix Figure S2/S2C/.DS_Store
- __MACOSX/Appendix Figure S2/S2C/._.DS_Store
- Appendix Figure S2/S2C/IF-H9-merge.tif
- __MACOSX/Appendix Figure S2/S2C/._IF-H9-merge.tif
- Appendix Figure S2/S2C/IF-#7-5-OCT4.tif
- __MACOSX/Appendix Figure S2/S2C/._IF-#7-5-OCT4.tif
- Appendix Figure S2/S2C/IF-#12-3-DAPI.tif
- __MACOSX/Appendix Figure S2/S2C/._IF-#12-3-DAPI.tif
- Appendix Figure S2/S2C/IF-H9-OCT4.tif
- __MACOSX/Appendix Figure S2/S2C/._IF-H9-OCT4.tif
- Appendix Figure S2/S2C/IF-#12-3-merge.tif
- __MACOSX/Appendix Figure S2/S2C/._IF-#12-3-merge.tif
- Appendix Figure S2/S2C/IF-#7-5-merge.tif
- __MACOSX/Appendix Figure S2/S2C/._IF-#7-5-merge.tif
- Appendix Figure S2/S2C/IF-#7-5-SOX2.tif
- __MACOSX/Appendix Figure S2/S2C/._IF-#7-5-SOX2.tif
- Appendix Figure S2/S2C/IF-#12-3-OCT4.tif
- __MACOSX/Appendix Figure S2/S2C/._IF-#12-3-OCT4.tif
- Appendix Figure S2/S2C/IF-#7-5-DAPI.tif
- __MACOSX/Appendix Figure S2/S2C/._IF-#7-5-DAPI.tif
- Appendix Figure S2/S2C/IF-H9-DAPI.tif
- __MACOSX/Appendix Figure S2/S2C/._IF-H9-DAPI.tif
- Appendix Figure S2/S2C/IF-H9-SOX2.tif
- __MACOSX/Appendix Figure S2/S2C/._IF-H9-SOX2.tif
- Appendix Figure S2/S2D/.DS_Store
- __MACOSX/Appendix Figure S2/S2D/._.DS_Store
- Appendix Figure S2/S2D/#12-3-merge.tif
- __MACOSX/Appendix Figure S2/S2D/._#12-3-merge.tif
- Appendix Figure S2/S2D/H9-NANOG.tif
- __MACOSX/Appendix Figure S2/S2D/._H9-NANOG.tif
- Appendix Figure S2/S2D/#7-5-NANOG.tif
- __MACOSX/Appendix Figure S2/S2D/._#7-5-NANOG.tif
- Appendix Figure S2/S2D/H9-merge.tif
- __MACOSX/Appendix Figure S2/S2D/._H9-merge.tif
- Appendix Figure S2/S2D/#7-5-merge.tif
- __MACOSX/Appendix Figure S2/S2D/._#7-5-merge.tif
- Appendix Figure S2/S2D/#7-5-DAPI.tif
- __MACOSX/Appendix Figure S2/S2D/._#7-5-DAPI.tif
- Appendix Figure S2/S2D/H9-DAPI.tif
- __MACOSX/Appendix Figure S2/S2D/._H9-DAPI.tif
- Appendix Figure S2/S2D/#12-3-NANOG.tif
- __MACOSX/Appendix Figure S2/S2D/._#12-3-NANOG.tif
- Appendix Figure S2/S2D/#12-3-DAPI.tif
- __MACOSX/Appendix Figure S2/S2D/._#12-3-DAPI.tif
- Appendix Figure S3/
- __MACOSX/._Appendix Figure S3
- Appendix Figure S3/S3C/
- __MACOSX/Appendix Figure S3/._S3C
- Appendix Figure S3/S3D/
- __MACOSX/Appendix Figure S3/._S3D
- Appendix Figure S3/S3E/
- __MACOSX/Appendix Figure S3/._S3E
- Appendix Figure S3/S3B/
- __MACOSX/Appendix Figure S3/._S3B
- Appendix Figure S3/.DS_Store
- __MACOSX/Appendix Figure S3/._.DS_Store
- Appendix Figure S3/S3A/
- __MACOSX/Appendix Figure S3/._S3A
- Appendix Figure S3/S3F/
- __MACOSX/Appendix Figure S3/._S3F
- Appendix Figure S3/S3C/.DS_Store
- __MACOSX/Appendix Figure S3/S3C/._.DS_Store
- Appendix Figure S3/S3C/#12-3-merge.tif
- __MACOSX/Appendix Figure S3/S3C/._#12-3-merge.tif
- Appendix Figure S3/S3C/#7-5-PH3.tif
- __MACOSX/Appendix Figure S3/S3C/._#7-5-PH3.tif
- Appendix Figure S3/S3C/#7-5-PAX6.tif
- __MACOSX/Appendix Figure S3/S3C/._#7-5-PAX6.tif
- Appendix Figure S3/S3C/H9-merge.tif
- __MACOSX/Appendix Figure S3/S3C/._H9-merge.tif
- Appendix Figure S3/S3C/H9-PAX6.tif
- __MACOSX/Appendix Figure S3/S3C/._H9-PAX6.tif
- Appendix Figure S3/S3C/#12-3-PAX6.tif
- __MACOSX/Appendix Figure S3/S3C/._#12-3-PAX6.tif
- Appendix Figure S3/S3C/#7-5-merge.tif
- __MACOSX/Appendix Figure S3/S3C/._#7-5-merge.tif
- Appendix Figure S3/S3C/H9-PH3.tif
- __MACOSX/Appendix Figure S3/S3C/._H9-PH3.tif
- Appendix Figure S3/S3C/#12-3-PH3.tif
- __MACOSX/Appendix Figure S3/S3C/._#12-3-PH3.tif
- Appendix Figure S3/S3D/HuC:D-PAX6-quantif.xlsx
- __MACOSX/Appendix Figure S3/S3D/._HuC:D-PAX6-quantif.xlsx
- Appendix Figure S3/S3E/.DS_Store
- __MACOSX/Appendix Figure S3/S3E/._.DS_Store
- Appendix Figure S3/S3E/TBR1-PAX6-quantif.xlsx
- __MACOSX/Appendix Figure S3/S3E/._TBR1-PAX6-quantif.xlsx
- Appendix Figure S3/S3B/.DS_Store
- __MACOSX/Appendix Figure S3/S3B/._.DS_Store
- Appendix Figure S3/S3B/#12-3-merge.tif
- __MACOSX/Appendix Figure S3/S3B/._#12-3-merge.tif
- Appendix Figure S3/S3B/#7-5-PAX6.tif
- __MACOSX/Appendix Figure S3/S3B/._#7-5-PAX6.tif
- Appendix Figure S3/S3B/H9-merge.tif
- __MACOSX/Appendix Figure S3/S3B/._H9-merge.tif
- Appendix Figure S3/S3B/H9-PAX6.tif
- __MACOSX/Appendix Figure S3/S3B/._H9-PAX6.tif
- Appendix Figure S3/S3B/#12-3-PAX6.tif
- __MACOSX/Appendix Figure S3/S3B/._#12-3-PAX6.tif
- Appendix Figure S3/S3B/#7-5-merge.tif
- __MACOSX/Appendix Figure S3/S3B/._#7-5-merge.tif
- Appendix Figure S3/S3B/#7-5-TBR1.tif
- __MACOSX/Appendix Figure S3/S3B/._#7-5-TBR1.tif
- Appendix Figure S3/S3B/H9-TBR1.tif
- __MACOSX/Appendix Figure S3/S3B/._H9-TBR1.tif
- Appendix Figure S3/S3B/#12-3-TBR1.tif
- __MACOSX/Appendix Figure S3/S3B/._#12-3-TBR1.tif
- Appendix Figure S3/S3A/.DS_Store
- __MACOSX/Appendix Figure S3/S3A/._.DS_Store
- Appendix Figure S3/S3A/#12-3-merge.tif
- __MACOSX/Appendix Figure S3/S3A/._#12-3-merge.tif
- Appendix Figure S3/S3A/#7-5-PAX6.tif
- __MACOSX/Appendix Figure S3/S3A/._#7-5-PAX6.tif
- Appendix Figure S3/S3A/H9-merge.tif
- __MACOSX/Appendix Figure S3/S3A/._H9-merge.tif
- Appendix Figure S3/S3A/H9-PAX6.tif
- __MACOSX/Appendix Figure S3/S3A/._H9-PAX6.tif
- Appendix Figure S3/S3A/#12-3-PAX6.tif
- __MACOSX/Appendix Figure S3/S3A/._#12-3-PAX6.tif
- Appendix Figure S3/S3A/#7-5-merge.tif
- __MACOSX/Appendix Figure S3/S3A/._#7-5-merge.tif
- Appendix Figure S3/S3A/H9-HuCD.tif
- __MACOSX/Appendix Figure S3/S3A/._H9-HuCD.tif
- Appendix Figure S3/S3A/#7-5-HuCD.tif
- __MACOSX/Appendix Figure S3/S3A/._#7-5-HuCD.tif
- Appendix Figure S3/S3A/#12-3-HuCD.tif
- __MACOSX/Appendix Figure S3/S3A/._#12-3-HuCD.tif
- Appendix Figure S3/S3F/.DS_Store
- __MACOSX/Appendix Figure S3/S3F/._.DS_Store
- Appendix Figure S3/S3F/PH3-PAX6-quantif.xlsx
- __MACOSX/Appendix Figure S3/S3F/._PH3-PAX6-quantif.xlsx
- Appendix Figure S4/
- __MACOSX/._Appendix Figure S4
- Appendix Figure S4/.DS_Store
- __MACOSX/Appendix Figure S4/._.DS_Store
- Appendix Figure S4/S4C/
- __MACOSX/Appendix Figure S4/._S4C
- Appendix Figure S4/S4D/
- __MACOSX/Appendix Figure S4/._S4D
- Appendix Figure S4/S4C/.DS_Store
- __MACOSX/Appendix Figure S4/S4C/._.DS_Store
- Appendix Figure S4/S4C/Western blot.tif
- __MACOSX/Appendix Figure S4/S4C/._Western blot.tif
- Appendix Figure S4/S4D/.DS_Store
- __MACOSX/Appendix Figure S4/S4D/._.DS_Store
- Appendix Figure S4/S4D/Western blot.tif
- __MACOSX/Appendix Figure S4/S4D/._Western blot.tif
- Appendix Figure S5/
- __MACOSX/._Appendix Figure S5
- Appendix Figure S5/.DS_Store
- __MACOSX/Appendix Figure S5/._.DS_Store
- Appendix Figure S5/4A-B/
- __MACOSX/Appendix Figure S5/._4A-B
- Appendix Figure S5/4C/
- __MACOSX/Appendix Figure S5/._4C
- Appendix Figure S5/4D/
- __MACOSX/Appendix Figure S5/._4D
- Appendix Figure S5/4A-B/.DS_Store
- __MACOSX/Appendix Figure S5/4A-B/._.DS_Store
- Appendix Figure S5/4A-B/quantif.xlsx
- __MACOSX/Appendix Figure S5/4A-B/._quantif.xlsx
- Appendix Figure S5/4A-B/RTPCR.tif
- __MACOSX/Appendix Figure S5/4A-B/._RTPCR.tif
- Appendix Figure S5/4C/H9-ARL3b.png
- __MACOSX/Appendix Figure S5/4C/._H9-ARL3b.png
- Appendix Figure S5/4C/.DS_Store
- __MACOSX/Appendix Figure S5/4C/._.DS_Store
- Appendix Figure S5/4C/#12-3-merge.tif
- __MACOSX/Appendix Figure S5/4C/._#12-3-merge.tif
- Appendix Figure S5/4C/#12-3-DAPI.png
- __MACOSX/Appendix Figure S5/4C/._#12-3-DAPI.png
- Appendix Figure S5/4C/H9-merge.tif
- __MACOSX/Appendix Figure S5/4C/._H9-merge.tif
- Appendix Figure S5/4C/H9-DAPI.png
- __MACOSX/Appendix Figure S5/4C/._H9-DAPI.png
- Appendix Figure S5/4C/#12-3-ARL13B.png
- __MACOSX/Appendix Figure S5/4C/._#12-3-ARL13B.png
- Appendix Figure S5/4D/.DS_Store
- __MACOSX/Appendix Figure S5/4D/._.DS_Store
- Appendix Figure S5/4D/cilium density.xlsx
- __MACOSX/Appendix Figure S5/4D/._cilium density.xlsx
