# Supplementary material for: CETN3 deficiency induces microcephaly by disrupting neural stem/progenitor cell fate through impaired centrosome assembly and RNA splicing
Source: EMBO Mol Med. 2025 Sep 8;17(10):2735–61. doi: 10.1038/s44321-025-00302-7 (PMC12514221; doi:10.1038/s44321-025-00302-7)
Supplement: Supplementary file 14 — Appendix Figure Source Data [file 44321_2025_302_MOESM14_ESM.zip › Appendix Figure S3/S3D/HuC:D-PAX6-quantif.xlsx]

## Sheet: H9
rosette	pax6-positive area (inches)	HUCD-positive area (inches)	HUCD/PAX6
1	0.000229	0.000125	0.545852
2	0.000281	0.00019	0.676157
3	0.000198019	0.000169	0.853456
4	0.000221	0.000185	0.837104
5	0.000168	0.000176	1.04762
6	0.000383	0.000348	0.908616
7	0.000495	0.000236	0.476768
8	0.000315	0.000192	0.609524
9	0.000173	0.000104	0.601156
10	0.000292	0.00018	0.616438
11	0.000401	0.000306	0.763092
12	0.000257	0.0002	0.77821
13	0.000369	0.000231	0.626016
14	0.000169	5.6e-05	0.331361
15	0.000126	8.8e-05	0.698413
16	0.000258	0.000204	0.790698
17	0.00026	0.000176	0.676923

## Sheet: #7-5
rosette	pax6-positive area (inches)	HUCD-positive area (inches)	HUCD/PAX6
1	0.000228	0.000185	0.811404
2	0.000316	0.000339	1.07278
3	0.000308	0.000347	1.12662
4	0.000297	0.000297	1
5	0.000347	0.000334	0.962536
6	0.000304	0.000279	0.917763
7	0.000383	0.00037	0.966057
8	0.000254	0.000219	0.862205
9	0.000299	0.000276	0.923077
10	0.000264	0.000359	1.35985
11	0.000266	0.000223	0.838346
12	0.000589	0.000448	0.760611
13	0.000259	0.000163	0.629344
14	0.000411	0.000298	0.725061
15	0.00017	0.000214	1.25882
16	0.000391	0.000442	1.13043
17	0.00036	0.000232	0.644444
18	0.000123	0.000124	1.00813
19	0.000384	0.000249	0.648438
20	0.000463	0.000216	0.466523
21	0.000224	0.000325	1.45089

## Sheet: #12-3
rosette	pax6-positive area (inches)	HUCD-positive area (inches)	HUCD/PAX6
1	0.000157	0.000134	0.853503
2	0.000201	0.000278	1.38308
3	0.000132	0.000165	1.25
4	0.000204	0.000165	0.808824
5	0.000195	0.000125	0.641026
6	0.000222	0.000122	0.54955
7	0.000493	0.000416	0.843813
8	0.0002	0.000174	0.87
9	0.000196	0.000166	0.846939
10	0.000166	0.000182	1.09639
