# Supplementary material for: CETN3 deficiency induces microcephaly by disrupting neural stem/progenitor cell fate through impaired centrosome assembly and RNA splicing
Source: EMBO Mol Med. 2025 Sep 8;17(10):2735–61. doi: 10.1038/s44321-025-00302-7 (PMC12514221; doi:10.1038/s44321-025-00302-7)
Supplement: Supplementary file 14 — Appendix Figure Source Data [file 44321_2025_302_MOESM14_ESM.zip › Appendix Figure S3/S3E/TBR1-PAX6-quantif.xlsx]

## Sheet: H9
rosette	PAX6-positive area (inches)	TBR1-positive area (inches)	TBR1/PAX6
1	0.000305	0.000115	0.377049
2	0.000353	0.000115	0.325779
3	0.000132	2.5e-05	0.189394
4	0.000236	5e-05	0.211864
5	0.000129	3.2e-05	0.248062
6	0.000216	7e-05	0.324074
7	0.000229	3.6e-05	0.157205
8	0.000251	4.6e-05	0.183267
9	0.000214	4.8e-05	0.224299
10	0.000208	3.9e-05	0.1875
11	0.000176	8.2e-05	0.465909
12	0.000319	8.9e-05	0.278997
13	0.000349	7.2e-05	0.206304
14	0.0002	3.3e-05	0.165
15	0.000382	0.000109	0.28534
16	0.000301	7e-05	0.232558
17	0.000473	7.3e-05	0.154334
18	0.0002353	0.0001028	0.436889
19	0.0001311	4.253e-05	0.324409
20	0.0002233	6.387e-05	0.286028
21	0.0002139	6.767e-05	0.316363
22	0.0001967	2.683e-05	0.136401
23	0.00037982	0.0001529	0.402559
24	0.000218	6.505e-05	0.298394
25	0.00025618	7.38e-05	0.288079
26	0.0003916	8.513e-05	0.21739
27	0.000481	0.0001321	0.274636
28	0.00030005	6.549e-05	0.218264
29	0.0005403	9.372e-05	0.173459
30	7.856e-05	4.237e-05	0.539333
31	0.0001785	6.419e-05	0.359608
32	0.0003631	0.0001235	0.340127
33	0.0001941	7.854e-05	0.404637
34	0.0001383	4.51e-05	0.326103
35	0.00040102	0.0001346	0.335644

## Sheet: #7-5
rosette	PAX6-positive area (inches)	TBR1-positive area (inches)	TBR1/PAX6
1	0.000361	9.2e-05	0.254848
2	0.000189	5.8e-05	0.306878
3	0.000327	0.00013	0.397554
4	0.000255	6.9e-05	0.270588
5	0.00032	0.000113	0.353125
6	0.000366	0.000117	0.319672
7	0.000177	6.4e-05	0.361582
8	0.00018771	0.0001114	0.593469
9	0.0001639	5.011e-05	0.305735
10	0.0003221	8.983e-05	0.278889
11	8.137e-05	5.268e-05	0.647413
12	0.0002153	6.103e-05	0.283465
13	0.0002563	8.435e-05	0.329107
14	0.000282698	9.827e-05	0.347615
15	0.0003813	0.00021215	0.556386
16	0.0001938	7.213e-05	0.372188

## Sheet: #12-3
rosette	PAX6-positive area (inches)	TBR1-positive area (inches)	TBR1/PAX6
1	0.000154	6.7e-05	0.435065
2	0.000114	4.7e-05	0.412281
3	0.000411	0.000133	0.323601
4	0.000123	3.6e-05	0.292683
5	0.00041	7.2e-05	0.17561
6	0.00015	7.6e-05	0.506667
7	0.000368	0.000119	0.32337
8	0.000442	0.000182	0.411765
9	0.000221	0.000174	0.78733
10	0.000194	6.33e-05	0.326289
11	0.000417	0.000151	0.36211
12	0.000341343	0.000262664	0.769502
13	0.000276036	0.000170689	0.618358
14	0.00019755	8.762e-05	0.443533
