# Supplementary material for: CETN3 deficiency induces microcephaly by disrupting neural stem/progenitor cell fate through impaired centrosome assembly and RNA splicing
Source: EMBO Mol Med. 2025 Sep 8;17(10):2735–61. doi: 10.1038/s44321-025-00302-7 (PMC12514221; doi:10.1038/s44321-025-00302-7)
Supplement: Supplementary file 14 — Appendix Figure Source Data [file 44321_2025_302_MOESM14_ESM.zip › Appendix Figure S3/S3F/PH3-PAX6-quantif.xlsx]

## Sheet: PH3-PAX6
PH3+ cells/PAX6+ cells (normalized to H9)
rosette	H9	#7-5	#12-3
1	1.17082	0.385786	0.601937
2	0.829183	0.425818	0.794598
3	1.33841	0.173721	0.68152
4	0.898918	0.232681	0.831499
5	1.61454	0.237762	0.860551
6	0.495875	0.47409	0.794153
7	1.03535	0.83521	0.78849
8	0.650844	1.01709	0.715479
9	0.778741	0.955615	0.462226
10	0.4937	1.06031	0.317192
11	1.03521	1.11945	0.949903
12	1.10968	1.3065	0.880423
13	0.886694	0.799967	0.304679
14	0.679914	1.01752	0.674538
15	1.08325	0.778537	0.881197
16	0.96554	0.878225	0.951824
17	1.14666	0.968716	1.1416
18	0.907604	0.869369	0.706928
19	1.17829	0.693797	0.590885
20	1.66922	0.548672	0.553308
21	0.876224	1.15768	0.459466
22	1.3202	0.911676	0.571492
23	0.983666	1.19	0.924309
24	1.02407	0.761	1.03745
25	1.20301	0.644	0.898967
26	0.624377	0.776	1.03329
27	0.789	1.05	0.351369
28	1.34	0.949	0.662138
29	0.817	0.683	0.624053
30	0.768	1.14	0.862175
31	0.598	1.02	0.673647
32	0.874	0.94	1.20014
33	1.49	1.08	0.50095
34	0.878	0.874	0.779529
35	0.529	1.25	0.815
36	1.24	1.1	0.975
37	1.07	0.667	1.09
38	0.759	1.06	1.25
39	0.783	1.22	0.821
40	0.489366		1.22
41	1.06285		0.803
42	1.15995		0.99
43	0.930385		1.27
44	1.36645		1.03
45	0.670906		0.925
46	0.935399		1.23
47	0.885358		0.742311
48	0.971404		1.19712
49	1.16415		1.22269
50	1.73298		0.977192
51	0.82015		1.09597
52	0.906362		0.414519
53	0.999022		1.08401
54	1.68647
55	0.607635
56	1.396
57	0.918451
58	0.943393
59	0.64458
60	1.27274
61	1.11601
