# Supplementary material for: CETN3 deficiency induces microcephaly by disrupting neural stem/progenitor cell fate through impaired centrosome assembly and RNA splicing
Source: EMBO Mol Med. 2025 Sep 8;17(10):2735–61. doi: 10.1038/s44321-025-00302-7 (PMC12514221; doi:10.1038/s44321-025-00302-7)
Supplement: Supplementary file 14 — Appendix Figure Source Data [file 44321_2025_302_MOESM14_ESM.zip › Appendix Figure S5/4A-B/quantif.xlsx]

## Sheet: Sheet1
TENM4
replicates	H9	#12-3		normalized	H9	#12-3
1	9040.81	19183			1	2.12183
2	10242.4	17180.2			1	1.67735
3	11530.6	20513.9			1	1.77908
4	4024.76	16015.8			1	3.97932
CADM3
replicates	H9	#12-3		normalized	H9	#12-3
1	2956.98	13588.8			1	4.59551
2	2626.81	14784.1			1	5.62817
3	2448.68	12432.1			1	5.07707
4	5075.8	14222.4			1	2.802
5	1759.71	7800.07			1	4.43258
