# Supplementary material for: CETN3 deficiency induces microcephaly by disrupting neural stem/progenitor cell fate through impaired centrosome assembly and RNA splicing
Source: EMBO Mol Med. 2025 Sep 8;17(10):2735–61. doi: 10.1038/s44321-025-00302-7 (PMC12514221; doi:10.1038/s44321-025-00302-7)
Supplement: Supplementary file 14 — Appendix Figure Source Data [file 44321_2025_302_MOESM14_ESM.zip › Appendix Figure S5/4D/cilium density.xlsx]

## Sheet: Sheet1
sample	apical length(um)	cilium number	density
H9	53.3333	33	0.61875
H9	53.3333	37	0.69375
H9	53.3333	39	0.73125
H9	53.3333	39	0.73125
H9	53.3333	53	0.99375
H9	53.3333	42	0.7875
H9	53.3333	45	0.84375
H9	53.3333	52	0.975
H9	53.3333	54	1.0125
H9	53.8667	48	0.891089
#12-3	53.3333	32	0.6
#12-3	53.3333	43	0.80625
#12-3	53.3333	36	0.675
#12-3	53.3333	28	0.525
#12-3	53.3333	34	0.6375
#12-3	53.6	30	0.559701
#12-3	53.6	31	0.578358
#12-3	53.6	34	0.634328
